# Supplementary material for: Integrated Metabolome and Transcriptome Analysis Reveals the Effect of Anthocyanins on Flower Color Variation in Michelia odora
Source: Biology (Basel). 2026 Jul 22;15(14):1217. doi: 10.3390/biology15141217 (PMC13404592; doi:10.3390/biology15141217)
Supplement: Supplementary file 1 [file biology-15-01217-s001.zip › Table S1.xlsx]

## Sheet: statistical correlation data
Table S1 Mantel correlation coefficients and significance values between five TFs and structural genes
Sample	Gene ID	R	P.value	Qvalues	Df_r	Df_p
T1	PAL(TRINITY_DN8310_c0_g1)	0.364672	0.092	1	0.2 - 0.4	>= 0.05
T1	PAL(TRINITY_DN144_c1_g1)	0.393773	0.083	1	0.2 - 0.4	>= 0.05
T1	PAL(TRINITY_DN899_c0_g1)	0.459506	0.022	1	>= 0.4	0.01 - 0.05
T1	PAL(TRINITY_DN31782_c0_g1)	0.461413	0.018	1	>= 0.4	0.01 - 0.05
T1	PAL(TRINITY_DN29818_c0_g1)	0.428608	0.052	1	>= 0.4	>= 0.05
T1	PAL(TRINITY_DN15635_c0_g1)	0.411679	0.076	1	>= 0.4	>= 0.05
T1	C4H(TRINITY_DN2703_c0_g1)	0.426787	0.034	1	>= 0.4	0.01 - 0.05
T1	C4H(TRINITY_DN28813_c0_g1)	0.319249	0.132	1	0.2 - 0.4	>= 0.05
T1	C4H(TRINITY_DN2703_c0_g2)	0.412251	0.056	1	>= 0.4	>= 0.05
T1	C4H(TRINITY_DN437_c3_g1)	0.448698	0.037	1	>= 0.4	0.01 - 0.05
T1	4CL(TRINITY_DN1484_c0_g1)	0.461814	0.016	1	>= 0.4	0.01 - 0.05
T1	4CL(TRINITY_DN3725_c0_g1)	0.471361	0.024	1	>= 0.4	0.01 - 0.05
T1	4CL(TRINITY_DN3345_c1_g1)	0.450052	0.011	0.836	>= 0.4	0.01 - 0.05
T1	CHS(TRINITY_DN502_c0_g2)	0.440205	0.029	1	>= 0.4	0.01 - 0.05
T1	CHS(TRINITY_DN32512_c0_g1)	0.53278	0.014	1	>= 0.4	0.01 - 0.05
T1	CHI(TRINITY_DN36740_c1_g1)	0.467505	0.025	1	>= 0.4	0.01 - 0.05
T1	F3H(TRINITY_DN10360_c1_g1)	0.475986	0.016	1	>= 0.4	0.01 - 0.05
T1	F3'H(TRINITY_DN5297_c0_g1)	0.508274	0.021	1	>= 0.4	0.01 - 0.05
T1	FLS(TRINITY_DN10497_c0_g1)	0.307253	0.155	1	0.2 - 0.4	>= 0.05
T1	FLS(TRINITY_DN89638_c0_g1)	0.40041	0.097	1	>= 0.4	>= 0.05
T1	ANS(TRINITY_DN6466_c0_g1)	0.453827	0.023	1	>= 0.4	0.01 - 0.05
T1	LAR(TRINITY_DN30467_c0_g1)	0.416346	0.058	1	>= 0.4	>= 0.05
T1	BZI(TRINITY_DN44702_c0_g1)	0.0333331	0.48	1	< 0.1	>= 0.05
T1	ANR(TRINITY_DN29614_c0_g1)	0.476849	0.003	0.228	>= 0.4	< 0.01
T1	ANR(TRINITY_DN10857_c0_g1)	0.520312	0.014	1	>= 0.4	0.01 - 0.05
T1	ANR(TRINITY_DN651_c0_g1)	0.410857	0.052	1	>= 0.4	>= 0.05
T1	ANR(TRINITY_DN29140_c2_g1)	0.239168	0.221	1	0.2 - 0.4	>= 0.05
T1	UGT75C1(TRINITY_DN311_c1_g1)	0.430589	0.041	1	>= 0.4	0.01 - 0.05
T1	UGT75C1(TRINITY_DN3366_c0_g1)	0.424802	0.048	1	>= 0.4	0.01 - 0.05
T1	UGT75C1(TRINITY_DN15069_c0_g1)	0.510633	0.012	0.912	>= 0.4	0.01 - 0.05
T1	UGT75C1(TRINITY_DN311_c0_g2)	0.240529	0.228	1	0.2 - 0.4	>= 0.05
T1	UGT75C1(TRINITY_DN311_c0_g1)	0.426146	0.042	1	>= 0.4	0.01 - 0.05
T1	UGT75C1(TRINITY_DN311_c0_g3)	0.430797	0.038	1	>= 0.4	0.01 - 0.05
T1	MoMYB3	0.61731	0.004	0.304	>= 0.4	< 0.01
T1	MoMYB4	0.0389089	0.424	1	< 0.1	>= 0.05
T1	MoMYB111	0.448465	0.027	1	>= 0.4	0.01 - 0.05
T1	MobHLH1	0.511412	0.016	1	>= 0.4	0.01 - 0.05
T1	MobHLH3	0.479827	0.015	1	>= 0.4	0.01 - 0.05
T2	PAL(TRINITY_DN8310_c0_g1)	0.31708	0.089	1	0.2 - 0.4	>= 0.05
T2	PAL(TRINITY_DN144_c1_g1)	0.309912	0.097	1	0.2 - 0.4	>= 0.05
T2	PAL(TRINITY_DN899_c0_g1)	0.450532	0.004	0.304	>= 0.4	< 0.01
T2	PAL(TRINITY_DN31782_c0_g1)	0.511272	0.012	0.912	>= 0.4	0.01 - 0.05
T2	PAL(TRINITY_DN29818_c0_g1)	0.492825	0.014	1	>= 0.4	0.01 - 0.05
T2	PAL(TRINITY_DN15635_c0_g1)	0.377974	0.071	1	0.2 - 0.4	>= 0.05
T2	C4H(TRINITY_DN2703_c0_g1)	0.392168	0.08	1	0.2 - 0.4	>= 0.05
T2	C4H(TRINITY_DN28813_c0_g1)	0.584376	0.009	0.684	>= 0.4	< 0.01
T2	C4H(TRINITY_DN2703_c0_g2)	0.5401	0.015	1	>= 0.4	0.01 - 0.05
T2	C4H(TRINITY_DN437_c3_g1)	0.372229	0.075	1	0.2 - 0.4	>= 0.05
T2	4CL(TRINITY_DN1484_c0_g1)	0.389376	0.059	1	0.2 - 0.4	>= 0.05
T2	4CL(TRINITY_DN3725_c0_g1)	0.585192	0.011	0.836	>= 0.4	0.01 - 0.05
T2	4CL(TRINITY_DN3345_c1_g1)	0.44134	0.007	0.532	>= 0.4	< 0.01
T2	CHS(TRINITY_DN502_c0_g2)	0.394201	0.081	1	0.2 - 0.4	>= 0.05
T2	CHS(TRINITY_DN32512_c0_g1)	0.654618	0.008	0.608	>= 0.4	< 0.01
T2	CHI(TRINITY_DN36740_c1_g1)	0.569063	0.011	0.836	>= 0.4	0.01 - 0.05
T2	F3H(TRINITY_DN10360_c1_g1)	0.420297	0.046	1	>= 0.4	0.01 - 0.05
T2	F3'H(TRINITY_DN5297_c0_g1)	0.474294	0.033	1	>= 0.4	0.01 - 0.05
T2	FLS(TRINITY_DN10497_c0_g1)	0.386743	0.05	1	0.2 - 0.4	0.01 - 0.05
T2	FLS(TRINITY_DN89638_c0_g1)	0.335352	0.097	1	0.2 - 0.4	>= 0.05
T2	ANS(TRINITY_DN6466_c0_g1)	0.383333	0.076	1	0.2 - 0.4	>= 0.05
T2	LAR(TRINITY_DN30467_c0_g1)	0.0461952	0.385	1	< 0.1	>= 0.05
T2	BZI(TRINITY_DN44702_c0_g1)	0.449391	0.098	1	>= 0.4	>= 0.05
T2	ANR(TRINITY_DN29614_c0_g1)	0.82748	0.011	0.836	>= 0.4	0.01 - 0.05
T2	ANR(TRINITY_DN10857_c0_g1)	0.410324	0.07	1	>= 0.4	>= 0.05
T2	ANR(TRINITY_DN651_c0_g1)	0.23079	0.125	1	0.2 - 0.4	>= 0.05
T2	ANR(TRINITY_DN29140_c2_g1)	0.268967	0.165	1	0.2 - 0.4	>= 0.05
T2	UGT75C1(TRINITY_DN311_c1_g1)	0.373192	0.07	1	0.2 - 0.4	>= 0.05
T2	UGT75C1(TRINITY_DN3366_c0_g1)	0.252199	0.182	1	0.2 - 0.4	>= 0.05
T2	UGT75C1(TRINITY_DN15069_c0_g1)	0.501679	0.022	1	>= 0.4	0.01 - 0.05
T2	UGT75C1(TRINITY_DN311_c0_g2)	0.288799	0.159	1	0.2 - 0.4	>= 0.05
T2	UGT75C1(TRINITY_DN311_c0_g1)	0.398601	0.069	1	0.2 - 0.4	>= 0.05
T2	UGT75C1(TRINITY_DN311_c0_g3)	0.385428	0.081	1	0.2 - 0.4	>= 0.05
T2	MoMYB3	0.414359	0.085	1	>= 0.4	>= 0.05
T2	MoMYB4	0.152932	0.285	1	0.1 - 0.2	>= 0.05
T2	MoMYB111	0.475203	0.009	0.684	>= 0.4	< 0.01
T2	MobHLH1	0.398645	0.06	1	0.2 - 0.4	>= 0.05
T2	MobHLH3	0.413738	0.06	1	>= 0.4	>= 0.05
R, Mantel correlation coefficient; P-value, raw p-value of Mantel test; Qvalues, adjusted P-value; Df_r, degrees of freedom for correlation; Df_p, degrees of freedom for permutation test.
