# Supplementary material for: Integrated Metabolome and Transcriptome Analysis Reveals the Effect of Anthocyanins on Flower Color Variation in Michelia odora
Source: Biology (Basel). 2026 Jul 22;15(14):1217. doi: 10.3390/biology15141217 (PMC13404592; doi:10.3390/biology15141217)
Supplement: Supplementary file 1 [file biology-15-01217-s001.zip › Table S2.xlsx]

## Sheet: Sheet1
Table S2. Primer sequences used for quantitative real‑time PCR
Gene ID	Primer sequence(forward) 5'-3'	Primer sequence(reverse) 5'-3'
MoActin7	TCAACCCAAAGCAAACAGA	CCGCAAGATCCAAACGAA
MoPAL(TRINITY_DN899_c0_g1)	ATCTCCTCAATGGCTCGGTC	AGTTGCCACCATACAAAGCTA
Mo4CL(TRINITY_DN3345_c1_g1)	CCAATCCCTTCTACACCGCT	TGCTACAACATCATCGGGGC
MoC4H(TRINITY_DN2703_c0_g1)	CAACCTCGTCGTCGTCTCCTC	GCCCTTGCCTGTGAAGATGTC
MoCHS(TRINITY_DN502_c0_g2)	ACCGTCGATGCCATCCGTAAG	CTTGTGCTCGCTGTTCGTGAG
MoCHI(TRINITY_DN36740_c1_g1)	TCGGACAAGGTGGCAGAGAAC	GGTCGTGGAACGCCTCTTTG
MoF3'H(TRINITY_DN5297_c0_g1)	GCCGCTGAGGACTGTGAAATC	AGGCGAACCAGGGAGAAACC
MoFLS(TRINITY_DN10497_c0_g1)	GTACAAGAGCGTGTTGCACAG	TCGGTCGTCCACAAATTGAC
MoANR(TRINITY_DN651_c0_g1)	TGGTGACGGCTCTCATCTTCG	CGTTGACGGCGTACCCTTTC
MoBZI(TRINITY_DN44702_c0_g1)	TTCTCACGCCTGCCTCACG	CACTCGACTCCAGACCCTCAG
MoUGT75C1(TRINITY_DN311_c1_g1)	ATCCGTGAAGGTGGTTCGTC	CTATCCTCTCTCGGCATTCCC
MoMYB3(TRINITY_DN18853_c1_g1)	ATGGTGGGGGTTGGATCTTG	GGCGTGGAAGGAACCAAATG
MoMYB4(TRINITY_DN94722_c0_g1)	GCCGCACCAACAGCATAAAG	GCAATGTGCCGGTATGATCG
MoMYB111(TRINITY_DN17123_c0_g1)	CCTCAACCTTGAACTGTGCAT	AGGCTTCTGTAATCCAACACC
MobHLH1(TRINITY_DN8534_c0_g1)	GGCACAACAGAGAGGGTTCA	GAGAACATGGTTGGGAGGGG
MobHLH3(TRINITY_DN9917_c0_g1)	CGGCAACAATGAGATAGTCACCA	GTCATGTCCGCCAAGCAAT
