# Supplementary material for: Integrated Metabolome and Transcriptome Analysis Reveals the Effect of Anthocyanins on Flower Color Variation in Michelia odora
Source: Biology (Basel). 2026 Jul 22;15(14):1217. doi: 10.3390/biology15141217 (PMC13404592; doi:10.3390/biology15141217)
Supplement: Supplementary file 1 [file biology-15-01217-s001.zip › Table S3.xlsx]

## Sheet: Quantitative summary of anthocy
Table S3. Quantitative summary of anthocyanins for primary and secondary identification
name	ID	mz	rt	rtmins	exact_mass	formula	CAS	Chemotaxonomic	KEGG	precursor_type	level	T1_1	T1_2	T1_3	T2_1	T2_2	T2_3
Cyanidin 3-O-rutinoside	M595T511_2	595.162	510.8	8.5	595.166	C27H31O15	18719-76-1	Cyanidin	C08620	[M]+	2	2.27648e+08	1.99343e+08	2.01525e+08	5.68449e+09	5.67631e+09	5.67111e+09
Europinidin	M331T866	331.08	866.2	14.4	331.082	C17H15O7	19077-87-3	Other Anthocyanidin		[M]+	2	3.23216e+07	3.45111e+07	3.60753e+07	5.30443e+07	5.03825e+07	2.47199e+07
Cyanidin 3-O-galactoside	M449T490_3	449.108	489.7	8.2	449.108	C21H21O11	27661-36-5	Cyanidin		[M]+	2	1.51356e+09	1.57714e+09	1.52698e+09	1.3695e+10	1.32793e+10	1.40591e+10
Delphinidin 3-O-galactoside	M465T560_1	465.1	559.9	9.3	465.103	C21H21O12	197250-28-5	Delphinidin		[M]+	2	2.30183e+07	2.45674e+07	2.29023e+07	4.52598e+08	9.60555e+07	4.57508e+08
5-Carboxypyranocyanidin 3-O-beta-glucopyranoside	M517T535_1	517.097	534.8	8.9	517.098	C24H21O13	566942-52-7	Other Anthocyanidin		[M]+	2	1.0995e+06	1.63961e+06	1.58843e+06	4.73053e+07	4.83847e+07	3.88519e+07
Cyanidin-3-O-beta-D-glucoside	M448T491	448.099	490.9	8.2	448.101	C21H20O11		Cyanidin		[M]+	2	75727.5	82014.7	68905	5.57036e+06	5.43161e+06	6.87811e+06
Delphinidine	M303T560	303.05	560.2	9.3	303.05	C15H11O7	528-53-0	Delphinidin	C05908	[M]+	2	3.39216e+08	3.39911e+08	9.85498e+07	2.6689e+09	3.29025e+09	2.70915e+09
Delphinidin 3-O-sophoroside	M627T469_2	627.156	469.1	7.8	627.156	C27H31O17	59212-40-7	Delphinidin	C16307	[M]+	2	4.09287e+07	4.38296e+07	4.14421e+07	4.03885e+07	4.25613e+07	4.23545e+07
5-Methylcyanidin 3-glucoside	M463T548	463.123	547.6	9.1	463.124	C22H23O11	64164-89-2	Other Anthocyanidin		[M]+	2	5.85012e+06	7.03174e+06	6.5023e+06	3.21459e+07	2.94121e+07	3.09936e+07
Delphinidin 3-(6-rhamnosylgalactoside)	M611T636_2	611.158	635.7	10.6	611.161	C27H31O16	68735-95-5	Delphinidin		[M]+	2	3.5228e+08	2.69351e+08	3.71971e+08	3.27754e+09	3.28441e+09	3.3706e+09
5-Carboxypyranopelargonidin 3-O-beta-glucopyranoside	M501T816	501.099	815.7	13.6	501.103	C24H21O12	680227-23-0	Other Anthocyanidin		[M]+	2	2.7862e+08	2.87456e+08	6.00787e+07	4.22939e+08	8.53458e+08	4.12726e+08
Isopeonidin 3-rutinoside	M609T763_1	609.182	763.2	12.7	609.182	C28H33O15		Other Anthocyanidin		[M]+	2	6.92155e+07	760165	6.90185e+07	5.15436e+07	5.30873e+07	4.82392e+07
6-Hydroxycyanidin	M303T817	303.051	817.0	13.6	303.05	C15H11O7	42529-06-6	Other Anthocyanidin		[M]+	2	7.03472e+06	4.64551e+06	7.36603e+06	1.04312e+08	1.0826e+08	1.06894e+08
Cyanidin 3-(6''-malonylglucoside)	M535T578	535.107	577.6	9.6	535.109	C24H23O14	171828-62-9	Cyanidin	C12643	[M]+	2	108914	131573	213417	7.45591e+06	8.36558e+06	8.59409e+06
Rosinidin	M315T447	315.087	446.6	7.4	315.087	C17H15O6	4092-64-2	Other Anthocyanidin	C08729	[M]+	2	2.89947e+07	2.94923e+07	2.90893e+07	4.27077e+07	4.35417e+07	4.27084e+07
Delphinidin 3-rutinoside-5-glucoside	M773T549_2	773.206	549.1	9.2	773.214	C33H41O21	29837-24-9	Delphinidin		[M]+	2	6.06466e+07	6.06993e+07	6.48076e+07	4.5341e+08	4.33198e+08	4.41021e+08
Petunidin 3-(6''-malonylglucoside)	M565T733_2	565.117	733.3	12.2	565.119	C25H25O15	122856-10-4	Petunidin		[M]+	2	3.33971e+09	2.80562e+09	2.84985e+09	8.77357e+08	8.56832e+08	7.48431e+08
Petunidin 3-O-beta-D-glucopyranoside	M479T705_1	479.117	704.8	11.7	479.119	C22H23O12	6988-81-4	Petunidin	C12139	[M]+	2	4.52801e+08	4.53189e+08	4.33065e+08	8.24017e+07	8.00904e+07	7.88852e+07
Peonidin 3-rutinoside-5-glucoside	M771T449_1	771.236	448.9	7.5	771.235	C34H43O20	39824-85-6	Peonidin		[M]+	1	1.90081e+07	1.87814e+07	1.02167e+07	77769.2	27064.2	30039.7
Kaempferol-3-rhamnoside	M432T553	432.106	552.5	9.2	432.106	C21H20O10	482-39-3	Other Anthocyanidin		[M]+	1	215955	68845.3	84007.8	3.93042e+06	3.88947e+06	3.59582e+06
Malvidin 3-O-beta-D-glucopyranoside	M493T534_3	493.132	533.8	8.9	493.135	C23H25O12	7228-78-6	Malvidin	C12140	[M]+	1	5.3277e+06	4.18124e+06	1.27414e+07	4.85243e+06	1.49179e+06	4.1601e+06
Pelargonidin 3-gentiotrioside	M757T419_1	757.216	418.5	7.0	757.219	C33H41O20		Pelargonidin		[M]+	1	28224.9	127005	226462	5.70283e+06	7.46898e+06	7.05681e+06
Pelargonidin 3-O-beta-D-glucopyranoside	M433T527	433.113	527.4	8.8	433.113	C21H21O10	18466-51-8	Pelargonidin	C12137	[M]+	1	5.6935e+06	6.21539e+06	6.98495e+06	3.63526e+07	3.27686e+07	3.78098e+07
Cyanidin 3-(sinapoyl-xylosyl-glucosyl)-galactoside	M949T539	949.264	539.4	9.0	949.261	C43H49O24		Cyanidin		[M]+	1	1.30573e+07	1.23594e+07	1.19935e+07	3.19237e+07	3.04548e+07	3.17087e+07
Peonidin 3-[6-(rhamnosyl)-2-(xylosyl)glucoside]	M741T471	741.225	470.9	7.8	741.224	C33H41O19	266315-96-2	Peonidin		[M]+	1	8.82936e+06	1.0708e+07	2.26211e+07	700228	1.03158e+06	960736
Petunidin 3-O-arabinoside	M449T525	449.108	525.4	8.8	449.108	C21H21O11	28500-03-0	Petunidin		[M]+	1	1.3236e+07	1.28413e+07	1.29778e+07	2.14972e+08	2.06885e+08	2.16033e+08
Delphinidin 3-sophoroside-5-glucoside	M789T403	789.206	402.5	6.7	789.209	C33H41O22	36547-37-2	Delphinidin		[M]+	1	39504.4	25497.4	132886	2.02615e+06	2.02458e+06	2.38612e+06
Malvidin 3-rhamnoside	M477T628	477.139	628.1	10.5	477.14	C23H25O11	53925-28-3	Malvidin		[M]+	1	3.13298e+07	3.01232e+07	3.08401e+07	1.2686e+08	1.11418e+08	1.26152e+08
Hirsutin	M669T546	669.2	545.9	9.1	669.203	C30H37O17	32221-58-2	Other Anthocyanidin		[M]+	1	2.97124e+06	2.48807e+06	2.4728e+06	364553	1.92299e+06	1.00343e+06
Peonidin 3-rhamnoside	M447T628	447.128	628.0	10.5	447.129	C22H23O10	72551-79-2	Peonidin		[M]+	1	7.99722e+06	6.96961e+06	1.82154e+06	1.47983e+06	1.90501e+06	5.23134e+06
Delphinidin 3-caffeylglucoside	M627T560_1	627.137	560.1	9.3	627.135	C30H27O15		Delphinidin		[M]+	1	8.08351e+06	8.34657e+06	8.51746e+06	6.55542e+07	6.22492e+07	2.11695e+08
Peonidin	M301T701	301.071	700.8	11.7	301.071	C16H13O6	134-01-0	Peonidin	C08726	[M]+	1	8.08551e+07	9.92843e+07	8.07254e+07	8.80659e+07	1.58287e+08	9.50592e+07
Pelargonidin 3-O-[2-O-(6-(E)-feruloyl-beta-D-glucopyranosyl)-6-O-(E)-p-coumaroyl-beta-D-glucopyranoside]-5-O-(beta-D-glucopyranoside)	M1079T550_3	1079.31	550.5	9.2	1079.3	C52H55O25	448963-08-4	Pelargonidin		[M]+	1	7.06592e+07	6.8831e+07	6.88009e+07	5.78014e+07	3.8888e+07	9.13931e+07
Pulchellidin 3-glucoside	M479T491	479.121	490.7	8.2	479.119	C22H23O12		Other Anthocyanidin		[M]+	1	5.91385e+06	6.78177e+06	6.17694e+06	9.45503e+06	1.19147e+07	1.14465e+07
Pelargonidin-3-O-rutinoside-5-O-beta-D-glucoside	M740T445_1	740.217	444.8	7.4	740.216	C33H40O19		Pelargonidin		[M]+	1	3.87703e+06	1.23158e+06	3.95541e+06	7.49668e+06	3.16726e+06	6.55151e+06
Delphinidin 3-O-[6-O-(p-coumaroyl)-beta-D-glucopyranoside]-5-O-[4-O-acetyl-6-O-malonyl-beta-D-glucopyranoside]	M901T529	901.204	529.4	8.8	901.204	C41H41O23	250344-52-6	Delphinidin		[M]+	1	1.77765e+06	1.28863e+06	1.15184e+06	216614	241899	212363
Delphinidin 3-(6''-malonylsambubioside)	M683T437	683.147	437.3	7.3	683.146	C29H31O19	178275-91-7	Delphinidin		[M]+	1	436751	516991	485928	972482	1.02942e+06	1.0308e+06
3,5-di-O-(beta-Glucopyranosyl) pelargonidin 6''-O-4, 6'''-O-1-cyclic malate	M693T434	693.169	434.2	7.2	693.167	C31H33O18		Other Anthocyanidin		[M]+	1	260363	61844.3	196536	647805	1.26836e+06	726315
Malvidin 3-O-beta-D-sambubioside	M625T551	625.179	550.6	9.2	625.177	C28H33O16	260257-35-0	Malvidin		[M]+	1	4.15448e+06	4.14212e+06	3.39945e+06	1.68202e+07	1.7373e+07	1.68652e+07
Malvidin 3-rhamnoside 5-glucoside	M639T581_2	639.192	580.9	9.7	639.193	C29H35O16		Malvidin		[M]+	1	1.8375e+07	1.72067e+07	1.97318e+07	1.72461e+07	2.70768e+07	2.59705e+07
Peonidin 3-rhamnoside-5-glucoside	M609T563	609.182	563.3	9.4	609.182	C28H33O15	53859-11-3	Peonidin		[M]+	1	1.65901e+06	1.49679e+06	1.49342e+06	6.28611e+07	5.97431e+07	5.79359e+07
Cyanidin 3-O-arabinoside	M419T438	419.097	437.9	7.3	419.098	C20H19O10+		Cyanidin	C16368	[M]+	1	3.75497e+06	3.41822e+06	4.04751e+06	1.03903e+06	783388	907421
Pelargonidin 3-(4'''-p-coumarylrutinoside)	M725T660	725.21	659.8	11.0	725.208	C36H37O16		Pelargonidin		[M]+	1	93921.9	162930	38854.3	1.45987e+06	3.70937e+06	1.5578e+06
Pelargonidin 3-(6''-acetylglucoside)	M475T605	475.125	604.7	10.1	475.124	C23H23O11	138590-96-2	Pelargonidin		[M]+	1	3.16366e+07	4.23336e+07	4.00213e+07	1.08464e+07	4.32364e+07	4.72043e+07
Pelargonidin 3-rhamnoside-5-glucoside	M579T475	579.171	474.8	7.9	579.171	C27H31O14	53925-32-9	Pelargonidin		[M]+	1	4.3562e+06	4.09025e+06	4.24839e+06	434168	206611	316402
Peonidin 3-(6''-acetylglucoside)	M505T528	505.133	528.0	8.8	505.135	C24H25O12	129016-22-4,122796-43-4,114017-67-3	Peonidin		[M]+	1	95197	144189	137588	3.34955e+06	4.63915e+06	3.84611e+06
Delphinidin 3-O-[6-O-(4-O-(4-O-(beta-D-glucopyranosyl)-trans-p-coumaroyl)-alpha-L-rhamnopyranosyl)-beta-D-glucopyranoside]-5-O-[beta-D-glucopyranoside]	M1081T550_1	1081.3	550.5	9.2	1081.3	C48H57O28	307548-62-5	Delphinidin		[M]+	1	1.01944e+07	5.12616e+06	9.68235e+06	4.2075e+06	7.96973e+06	4.38545e+06
Petunidin 3-(6''-p-coumarylglucoside)	M625T739	625.157	738.6	12.3	625.156	C31H29O14	51939-69-6,71991-89-4	Petunidin		[M]+	1	8.67968e+06	9.28273e+06	9.85173e+06	2.2783e+07	2.34486e+07	2.21817e+07
Tricetinidin	M287T693	287.056	692.7	11.5	287.056	C15H11O6	65618-21-5	Other Anthocyanidin		[M]+	1	1.44719e+08	1.46532e+08	1.45075e+08	5.37478e+09	5.36479e+09	6.36306e+09
6-Hydroxydelphinidin 3-glucoside	M481T473	481.098	473.5	7.9	481.098	C21H21O13	478693-91-3	Other Anthocyanidin		[M]+	1	2.38565e+07	2.09881e+07	2.46697e+07	3.48703e+07	3.40272e+07	3.26909e+07
Cyanidin 3-O-xyloside	M419T565	419.097	564.9	9.4	419.098	C20H19O10	29761-24-8	Cyanidin		[M]+	1	503944	442709	359071	2.57835e+06	3.44274e+06	2.78938e+06
Pulchellidin	M317T705	317.066	704.7	11.7	317.066	C16H13O7	19077-86-2	Other Anthocyanidin		[M]+	1	1.09117e+09	1.07247e+09	1.05026e+09	2.26007e+08	2.33472e+08	2.29702e+08
Delphinidin 3-O-rutinoside	M611T514	611.161	514.4	8.6	611.161	C27H31O16	15674-58-5	Delphinidin	C16315	[M]+	1	3.47231e+07	1.12729e+07	1.41417e+07	3.20041e+07	2.62617e+07	2.71822e+07
Pelargonidin 3-O-(6-caffeoyl-beta-D-glucoside)	M595T551	595.145	550.6	9.2	595.145	C30H27O13+		Pelargonidin	C16297	[M]+	1	7.40833e+06	7.23588e+06	5.44504e+06	2.06077e+07	2.15054e+07	2.21897e+07
5,4'-Dimethyl-6-hydroxyluteolinidin	M317T633	317.102	633.4	10.6	317.103	C17H17O6		Other Anthocyanidin		[M]+	1	7.62855e+07	7.83359e+07	6.53051e+07	3.72712e+07	4.02167e+07	3.6885e+07
Cyanidin 3-(p-coumaroyl)-glucoside	M594T551_1	594.136	550.6	9.2	594.137	C30H26O13		Cyanidin		[M]+	1	1.43034e+07	1.39667e+07	1.22951e+07	3.18004e+07	4.2905e+07	4.22742e+07
Delphinidin 3-(6''-(E)-p-coumaroylglucoside)-5-(6''-malonylglucoside)	M859T562_2	859.192	561.9	9.4	859.193	C39H39O22	88399-23-9,105418-99-3,136031-07-7	Delphinidin	C08653	[M]+	1	208099	140764	416832	6.49349e+06	1.16161e+07	1.19278e+07
Cyanidin 3-(6''-caffeyl-6'''-ferulylsophoroside)-5-glucoside	M1111T486	1111.3	485.5	8.1	1111.29	C52H55O27	145815-06-1	Cyanidin		[M]+	1	4.13834e+06	3.56915e+06	3.3083e+06	5.59098e+06	6.25689e+06	5.5817e+06
Pelargonidin 3-O-[2-O-(beta-D-xylopyranosyl)-6-O-(methyl-malonyl)-bata-D-galactopyranoside]	M665T486_2	665.173	486.2	8.1	665.172	C30H33O17	345306-91-4	Pelargonidin		[M]+	1	4.79278e+06	3.53975e+06	6.88378e+06	8.08304e+06	6.30842e+06	1.27718e+07
Pelargonidin 3-(6''-p-coumarylglucoside)-5-(6'''-acetylglucoside)	M783T685	783.211	684.7	11.4	783.214	C38H39O18	168647-44-7	Pelargonidin		[M]+	1	3.19757e+06	2.69307e+06	3.72582e+06	1.84782e+07	8.31435e+06	1.9057e+07
Pelargonidin 3-(6''-p-coumarylsambubioside)-5-(6'''-malonylglucoside)	M959T454_1	959.248	454.3	7.6	959.246	C44H47O24	175738-01-9	Pelargonidin		[M]+	1	2.157e+06	123356	109927	2.48706e+06	2.43752e+06	1.10593e+06
Delphinidin 3-feruloylglucoside	M641T551	641.152	551.2	9.2	641.151	C31H29O15		Delphinidin		[M]+	1	703982	939107	835307	4.10699e+06	3.89209e+06	3.91509e+06
Carajuron	M287T629	287.091	628.7	10.5	287.092	C16H15O5		Other Anthocyanidin		[M]+	1	2.83706e+07	4.68623e+07	5.81218e+07	3.64419e+07	3.30304e+07	3.12553e+07
Palargonidin 3-(6''-ferulylglucoside)-5-(6'''-malonylglucoside)	M857T672_2	857.213	671.8	11.2	857.214	C40H41O21	168647-45-8	Pelargonidin		[M]+	1	4.01315e+06	3.77185e+06	1.36378e+06	747597	1.75467e+06	1.84816e+06
Cyanidin 3-(6-acetylgalactoside)	M491T631	491.12	631.3	10.5	491.119	C23H23O12	481655-63-4	Cyanidin		[M]+	1	195062	430900	250731	1.10671e+07	1.09408e+07	1.32852e+07
Malvidin 3-gentiotrioside	M817T528_2	817.239	528.5	8.8	817.24	C35H45O22		Malvidin		[M]+	1	5.95312e+06	1.89018e+06	4.58725e+06	4.85607e+07	5.42004e+07	4.79616e+07
Ophionin	M949T536	949.279	535.8	8.9	949.283	C40H53O26	75041-46-2	Other Anthocyanidin		[M]+	1	3.24596e+07	3.1307e+07	3.17757e+07	4.62398e+07	1.43322e+07	4.14235e+07
Cyanidin 3-[6''-(4-glucosylferulyl)-sophoroside]-5-glucoside	M1111T606_1	1111.31	605.8	10.1	1111.31	C49H59O29	107500-83-4	Cyanidin		[M]+	1	2.00251e+07	1.38101e+07	2.30109e+07	5.34332e+07	4.93647e+07	8.35103e+07
Capensinin	M491T703	491.153	703.0	11.7	491.155	C24H27O11		Other Anthocyanidin		[M]+	1	1.38042e+06	1.22122e+07	9.22988e+06	1.97827e+06	1.96514e+06	1.38517e+06
Delphinidin 3-(6''-O-4-malyl-glucoside)-5-(6'''-O-1-malyl-glucoside)	M859T357_1	859.179	356.6	5.9	859.178	C35H39O25	592522-40-2	Delphinidin		[M]+	1	2.2411e+06	1.93426e+06	1.67532e+06	898995	941976	919777
Petunidin 3-(6''-acetylglucoside)	M521T652	521.129	652.1	10.9	521.13	C24H25O13	122731-05-9,129016-21-3	Petunidin		[M]+	1	1.05496e+07	1.25869e+07	1.14232e+07	4.3513e+06	3.23248e+06	1.29317e+06
Hirsutidin 3-glucoside	M507T524	507.15	524.0	8.7	507.15	C24H27O12	89418-84-8	Other Anthocyanidin		[M]+	1	6.48292e+06	4.75932e+06	4.69802e+06	7.31894e+06	2.32433e+06	5.82355e+06
Cyanidin 3-(4'''-acetylrutinoside)	M637T626	637.176	625.8	10.4	637.177	C29H33O16	119514-09-9	Cyanidin		[M]+	1	6.3203e+06	5.10302e+06	5.09415e+06	6.29791e+06	8.42266e+06	5.6872e+06
Cyanidin 3-O-[2''-O-(2'''-O-(sinapoyl) xylosyl) 6''-O-(p-coumaroyl) glucoside]-5-O-glucoside	M1095T702	1095.3	701.5	11.7	1095.3	C52H55O26		Cyanidin		[M]+	1	1.53682e+06	903304	2.1894e+06	1.8145e+06	873642	2.18918e+06
3-Ferulylpelargonidin 5-glucoside	M609T564_1	609.163	563.5	9.4	609.161	C31H29O13	100595-04-8	Other Anthocyanidin		[M]+	1	1.42441e+06	1.29171e+06	1.37785e+06	3.11725e+06	3.4926e+06	3.17503e+06
6,7-Dihydroxy-5,4'-dimethoxy-flavyliumCarajurin	M301T745	301.107	745.4	12.4	301.108	C17H17O5		Other Anthocyanidin		[M]+	1	1.81887e+07	1.87087e+07	2.07324e+07	1.42645e+07	1.40874e+07	1.52774e+07
Delphinidin 3,3'-di-glucoside-5-(6-caffeoylglucoside)	M951T341	951.24	340.8	5.7	951.241	C42H47O25	198645-07-7	Delphinidin	C16354	[M]+	1	5.32563e+06	6.72906e+06	5.03569e+06	9.56981e+06	9.85336e+06	9.90117e+06
Cyanidin 3-rutinoside-5,3'-diglucoside	M919T558_2	919.272	557.7	9.3	919.272	C39H51O25		Cyanidin		[M]+	1	2.83371e+07	9.64238e+06	2.96302e+07	2.44332e+07	8.54164e+06	2.1098e+07
Malvidin 3-rutinoside-5-glucoside	M801T329	801.243	329.4	5.5	801.245	C35H45O21	68736-45-8	Malvidin		[M]+	1	685902	1.35011e+06	737580	437699	532012	478598
Cyanidin 3-[6-(6-ferulylglucosyl)-2-xylosylgalactoside]	M919T667	919.25	667.2	11.1	919.251	C42H47O23	59942-72-2	Cyanidin		[M]+	1	205423	265310	259633	5.76133e+06	4.71618e+06	3.94122e+06
5-Methyl-6-hydroxyluteolinidin	M303T613	303.086	612.9	10.2	303.087	C16H15O6		Other Anthocyanidin		[M]+	1	9.03682e+06	1.02125e+07	1.22053e+07	4.28918e+06	4.11197e+07	4.66136e+07
Procyanidin A1	M576T665	576.127	665.1	11.1	576.127	C30H24O12	103883-03-0	Other Anthocyanidin		[M]+	1	9.32687e+06	7.20913e+06	5.97187e+06	480042	1.91263e+06	701195
6-Hydroxycyanidin 3-(6-malonylglucoside)	M551T584	551.103	584.0	9.7	551.104	C24H23O15	356536-38-4	Other Anthocyanidin		[M]+	1	257829	89560.5	233062	2.79663e+06	3.26167e+06	3.02303e+06
Procyanidin B1	M578T665	578.141	665.2	11.1	578.142	C30H26O12	20315-25-7	Other Anthocyanidin		[M]+	1	2.55897e+06	2.98632e+06	2.288e+06	333306	97641.3	363356
Cyanidin 3-(caffeoylglucoside)	M611T754	611.138	753.5	12.6	611.14	C30H27O14		Cyanidin		[M]+	1	1.8003e+07	1.65025e+07	2.19448e+07	2.30329e+08	2.58105e+08	2.52624e+08
Delphinidin 3-neohesperidoside-7-(6-malonylglucoside)	M859T588_1	859.215	588.0	9.8	859.214	C36H43O24	225650-02-2	Delphinidin		[M]+	1	1.02738e+06	1.65608e+06	1.9321e+06	1.16348e+07	2.13552e+07	2.50373e+07
Malvidin 3-glucoside-4-vinylguaiacol	M639T675_1	639.171	675.5	11.3	639.171	C32H31O14	388089-40-5	Malvidin		[M]+	1	5.22639e+07	4.6467e+07	2.34007e+07	4.3085e+07	4.43671e+07	4.06307e+07
Pelargonidin 3-O-sambubioside	M565T640_2	565.154	640.4	10.7	565.156	C26H29O14		Pelargonidin		[M]+	1	1.40866e+07	1.45566e+07	1.48733e+07	2.33869e+07	2.40897e+07	2.38133e+07
Malvidin 3-O-(6-O-(4-O-malonyl-alpha-rhamnopyranosyl)-beta-glucopyranoside	M725T677	725.191	677.4	11.3	725.193	C32H37O19		Malvidin		[M]+	1	4.14431e+06	9.81553e+06	8.2555e+06	2.86272e+06	2.81064e+06	3.15223e+06
Petunidin-3-O-galactoside	M516T685	516.106	685.3	11.4	516.103	C22H25ClO12		Petunidin		[M]+	1	1.2325e+07	9.019e+06	8.96266e+06	1.48058e+07	1.7184e+07	1.72397e+07
Delphinidin 3-xyloside	M435T659	435.093	659.2	11.0	435.093	C20H19O11		Delphinidin		[M]+	1	3.0434e+06	3.52068e+06	1.41158e+07	6.36664e+06	2.49092e+06	2.09594e+06
Cyanidin 3-(6''-malylglucoside)	M565T621	565.12	620.9	10.3	565.119	C25H25O15	104934-16-9	Cyanidin		[M]+	1	1.11549e+07	1.34912e+07	1.2476e+07	655302	4.12422e+06	1.27274e+06
Delphinidin 3-[6-(caffeoylglucoside)]-5-[6-(malonylglucoside)]	M875T671	875.187	671.4	11.2	875.188	C39H39O23	128508-46-3,144607-77-2	Delphinidin		[M]+	1	4.16836e+06	2.6566e+06	2.18639e+06	1.57932e+06	1.68157e+06	2.7684e+06
Peonidin 3-(6'-malonylglucoside)-5-glucoside	M711T646	711.181	645.6	10.8	711.177	C31H35O19	651768-32-0	Peonidin		[M]+	1	3.47381e+06	3.00519e+06	3.09158e+06	8.29653e+06	5.96392e+06	7.48929e+06
Cyanidin 3-O-[6-O-(malonyl)-beta-D-glucopyranoside]-7,3'-di-O-[6-O-(sinapyl)-beta-D-glucopyranoside]	M1271T801_2	1271.33	801.1	13.4	1271.33	C58H63O32	190279-21-1	Cyanidin		[M]+	1	2.73545e+06	7.8051e+06	9.00037e+06	1.21977e+08	4.49084e+07	1.68176e+08
Dihydrokaempferol	M288T351	288.064	351.3	5.9	288.063	C15H12O6	480-20-6	Other Anthocyanidin		[M]+	1	506340	447831	476409	1.1207e+06	1.55525e+06	1.22572e+06
Malvidin 3,7-di-(6-malonylglucoside)	M827T672_3	827.191	671.6	11.2	827.188	C35H39O23	783287-55-8	Malvidin		[M]+	1	7.64009e+06	1.52339e+07	7.74716e+06	4.62675e+06	1.02383e+07	879190
Cyanidin 3-xylosyl-rutinoside	M727T642_2	727.207	641.7	10.7	727.209	C32H39O19		Cyanidin		[M]+	1	820369	986367	1.01064e+06	1.12808e+08	2.14387e+08	4.40437e+07
Pelargonidin 3-(4'''-feruloylrutinoside)-5-glucoside	M917T368	917.273	368.1	6.1	917.272	C43H49O22	202335-30-6	Pelargonidin		[M]+	1	9.06357e+06	1.57926e+07	1.4256e+07	5.79093e+06	6.34891e+06	4.33339e+06
Pelargonidin 3-(6-malonylglucoside)-7-glucoside	M681T686	681.165	685.5	11.4	681.167	C30H33O18	215237-89-1	Pelargonidin		[M]+	1	4.48144e+06	4.53042e+06	3.63793e+06	5.94773e+06	5.78855e+06	6.9564e+06
Pelargonidin 3-(4'''-p-coumarylrutinoside)-5-glucoside	M887T345	887.257	344.9	5.7	887.261	C42H47O21	202335-29-3	Pelargonidin		[M]+	1	2.37457e+06	2.40055e+06	3.39615e+06	2.31431e+06	1.49881e+06	1.16719e+06
SambicyaninCyanidin 3-xyloglucoside	M581T660	581.149	659.8	11.0	581.151	C26H29O15		Cyanidin		[M]+	1	1.76166e+06	1.46459e+06	2.49066e+06	2.70268e+06	4.11577e+06	643853
Pelargonidin 3-(6-p-coumaroyl)glucoside	M579T568	579.15	568.3	9.5	579.15	C30H27O12+		Pelargonidin		[M]+	1	2.05131e+06	1.76367e+06	2.18125e+06	2.0075e+06	1.64593e+06	1.73932e+06
Delphinidin 3-(6''-acetylglucoside)	M507T706	507.114	706.0	11.8	507.114	C23H23O13	129031-46-5,122711-00-6,66594-00-1	Delphinidin		[M]+	1	1.16178e+06	961329	756533	1.84932e+07	2.00772e+07	2.74609e+07
Pelargonidin-3,5-diglucoside-5-O-caffeoylglucoside	M756T285_2	756.193	284.6	4.7	756.19	C36H36O18		Pelargonidin		[M]+	1	2.78611e+06	4.10452e+06	2.58203e+06	386322	755709	538858
Malvidin 3-glucoside-5-(6-acetylglucoside)	M699T715_1	699.177	715.4	11.9	699.177	C30H35O19		Malvidin		[M]+	1	151205	87524.8	43876.5	3.14657e+06	1.94812e+06	2.74742e+06
Delphinidin 3-rutinoside-7-glucoside	M773T672	773.212	672.5	11.2	773.214	C33H41O21	87256-70-0,190317-75-0	Delphinidin		[M]+	1	2.61815e+06	5.97288e+06	4.38555e+06	1.28761e+06	1.32535e+06	1.63383e+06
Cyanidin 3-(6-malonylglucoside)-8-C-glucoside	M696T651	696.152	650.6	10.8	696.154	C30H32O19	617713-30-1	Cyanidin		[M]+	1	6.28789e+06	5.48542e+06	6.9766e+06	2.84766e+06	3.31995e+06	2.60694e+06
Delphinidin 3-O-3'',6''-O-dimalonylglucoside	M637T166	637.105	166.0	2.8	637.104	C27H25O18+		Delphinidin	C16290	[M]+	1	7.74313e+06	1.04112e+07	7.77618e+06	3.67665e+06	2.78918e+06	3.1281e+06
Petunidin 3,5-di-O-beta-D-glucoside	M641T136	641.172	136.1	2.3	641.172	C28H33O17	25846-73-5	Petunidin		[M]+	1	601815	385854	383685	2.4345e+06	2.66199e+06	2.61038e+06
Pelargonidin 3-rhamnoside	M417T893	417.12	892.5	14.9	417.119	C21H21O9	56190-03-5	Pelargonidin		[M]+	1	1.63705e+07	1.35521e+07	1.48103e+07	1.2426e+07	1.15697e+07	1.3679e+07
Cyanidin 3-(4''-malonyl-2''-glucuronosylglucoside)	M711T751	711.14	751.1	12.5	711.141	C30H31O20	138886-96-1	Cyanidin		[M]+	1	1.90894e+06	2.5793e+06	1.60275e+06	106380	218860	228560
Cyanidin 3-(6''-malonylsambubioside)	M667T94	667.149	94.2	1.6	667.151	C29H31O18	178275-90-6	Cyanidin		[M]+	1	1.73043e+08	5.67816e+07	1.54888e+08	1.22552e+08	1.47208e+08	4.51483e+07
Dihydromyricetin	M320T117	320.054	117.2	2.0	320.053	C15H12O8	27200-12-0	Other Anthocyanidin		[M]+	1	8.62463e+06	8.14985e+06	7.59277e+06	1.75002e+07	1.44842e+07	1.76984e+07
Isopeonidin 3-sambubioside	M595T850	595.165	850.0	14.2	595.166	C27H31O15		Other Anthocyanidin		[M]+	1	1.34619e+07	1.49337e+07	1.54208e+07	5.33838e+07	5.18261e+07	2.46938e+07
Luteolinidin 4'-glucuronide	M447T127	447.095	126.6	2.1	447.093	C21H19O11	97165-27-0	Other Anthocyanidin		[M]+	1	71692.8	85271.2	46737.3	2.53204e+06	1.38058e+06	1.75515e+06
Hirsutidin 3-O-(6-O-p-coumaroyl)glucoside	M653T461	653.187	460.6	7.7	653.187	C33H33O14	623571-84-6	Other Anthocyanidin		[M]+	1	3.94889e+06	4.53308e+06	6.48254e+06	1.89602e+06	2.05199e+06	4.59927e+06
Notes: ID, anthocyanin molecular weight ID; mz, mass-to-charge ratio; rt, retention time (s); rtmins, retention time (min); exact_mass, exact molecular mass; formula, molecular formula; CAS, CAS number; chemotaxonomic, classification of anthocyanin; library, database used for identification; precursor_type, adduct ion form of anthocyanin; level, 1 = level 1 identification; 2 = level 2 identificat…
