# Supplementary material for: Integrated Metabolome and Transcriptome Analysis Reveals the Effect of Anthocyanins on Flower Color Variation in Michelia odora
Source: Biology (Basel). 2026 Jul 22;15(14):1217. doi: 10.3390/biology15141217 (PMC13404592; doi:10.3390/biology15141217)
Supplement: Supplementary file 1 [file biology-15-01217-s001.zip › Table S4.xlsx]

## Sheet: Identification and quantificati
Table S4. Identification and quantification of anthocyanins
name	ID	mz	rt	rtmins	exact_mass	formula	CAS	Chemotaxonomic	KEGG	precursor_type	level	T1_1	T1_2	T1_3	T2_1	T2_2	T2_3
Cyanidin 3-O-rutinoside	M595T511_2	595.162	510.8	8.5	595.166	C27H31O15	18719-76-1	Cyanidin	C08620	[M]+	2	2.27648e+08	1.99343e+08	2.01525e+08	5.68449e+09	5.67631e+09	5.67111e+09
Europinidin	M331T866	331.08	866.2	14.4	331.082	C17H15O7	19077-87-3	Additional anthocyanidin		[M]+	2	3.23216e+07	3.45111e+07	3.60753e+07	5.30443e+07	5.03825e+07	2.47199e+07
Cyanidin 3-O-galactoside	M449T490_3	449.108	489.7	8.2	449.108	C21H21O11	27661-36-5	Cyanidin		[M]+	2	1.51356e+09	1.57714e+09	1.52698e+09	1.3695e+10	1.32793e+10	1.40591e+10
Delphinidin 3-O-galactoside	M465T560_1	465.1	559.9	9.3	465.103	C21H21O12	197250-28-5	Delphinidin		[M]+	2	2.30183e+07	2.45674e+07	2.29023e+07	4.52598e+08	9.60555e+07	4.57508e+08
5-Carboxypyranocyanidin 3-O-beta-glucopyranoside	M517T535_1	517.097	534.8	8.9	517.098	C24H21O13	566942-52-7	Additional anthocyanidin		[M]+	2	1.0995e+06	1.63961e+06	1.58843e+06	4.73053e+07	4.83847e+07	3.88519e+07
Cyanidin-3-O-beta-D-glucoside	M448T491	448.099	490.9	8.2	448.101	C21H20O11		Cyanidin		[M]+	2	75727.5	82014.7	68905	5.57036e+06	5.43161e+06	6.87811e+06
Delphinidine	M303T560	303.05	560.2	9.3	303.05	C15H11O7	528-53-0	Delphinidin	C05908	[M]+	2	3.39216e+08	3.39911e+08	9.85498e+07	2.6689e+09	3.29025e+09	2.70915e+09
Delphinidin 3-O-sophoroside	M627T469_2	627.156	469.1	7.8	627.156	C27H31O17	59212-40-7	Delphinidin	C16307	[M]+	2	4.09287e+07	4.38296e+07	4.14421e+07	4.03885e+07	4.25613e+07	4.23545e+07
5-Methylcyanidin 3-glucoside	M463T548	463.123	547.6	9.1	463.124	C22H23O11	64164-89-2	Additional anthocyanidin		[M]+	2	5.85012e+06	7.03174e+06	6.5023e+06	3.21459e+07	2.94121e+07	3.09936e+07
Delphinidin 3-(6-rhamnosylgalactoside)	M611T636_2	611.158	635.7	10.6	611.161	C27H31O16	68735-95-5	Delphinidin		[M]+	2	3.5228e+08	2.69351e+08	3.71971e+08	3.27754e+09	3.28441e+09	3.3706e+09
5-Carboxypyranopelargonidin 3-O-beta-glucopyranoside	M501T816	501.099	815.7	13.6	501.103	C24H21O12	680227-23-0	Additional anthocyanidin		[M]+	2	2.7862e+08	2.87456e+08	6.00787e+07	4.22939e+08	8.53458e+08	4.12726e+08
Isopeonidin 3-rutinoside	M609T763_1	609.182	763.2	12.7	609.182	C28H33O15		Additional anthocyanidin		[M]+	2	6.92155e+07	760165	6.90185e+07	5.15436e+07	5.30873e+07	4.82392e+07
6-Hydroxycyanidin	M303T817	303.051	817.0	13.6	303.05	C15H11O7	42529-06-6	Additional anthocyanidin		[M]+	2	7.03472e+06	4.64551e+06	7.36603e+06	1.04312e+08	1.0826e+08	1.06894e+08
Cyanidin 3-(6''-malonylglucoside)	M535T578	535.107	577.6	9.6	535.109	C24H23O14	171828-62-9	Cyanidin	C12643	[M]+	2	108914	131573	213417	7.45591e+06	8.36558e+06	8.59409e+06
Rosinidin	M315T447	315.087	446.6	7.4	315.087	C17H15O6	4092-64-2	Additional anthocyanidin	C08729	[M]+	2	2.89947e+07	2.94923e+07	2.90893e+07	4.27077e+07	4.35417e+07	4.27084e+07
Delphinidin 3-rutinoside-5-glucoside	M773T549_2	773.206	549.1	9.2	773.214	C33H41O21	29837-24-9	Delphinidin		[M]+	2	6.06466e+07	6.06993e+07	6.48076e+07	4.5341e+08	4.33198e+08	4.41021e+08
Petunidin 3-(6''-malonylglucoside)	M565T733_2	565.117	733.3	12.2	565.119	C25H25O15	122856-10-4	Petunidin		[M]+	2	3.33971e+09	2.80562e+09	2.84985e+09	8.77357e+08	8.56832e+08	7.48431e+08
Petunidin 3-O-beta-D-glucopyranoside	M479T705_1	479.117	704.8	11.7	479.119	C22H23O12	6988-81-4	Petunidin	C12139	[M]+	2	4.52801e+08	4.53189e+08	4.33065e+08	8.24017e+07	8.00904e+07	7.88852e+07
Notes: ID, anthocyanin molecular weight ID; mz, mass-to-charge ratio; rt, retention time (s); rtmins, retention time (min); exact_mass, exact molecular mass; formula, molecular formula; CAS, CAS number; chemotaxonomic, classification of anthocyanin; library, database used for identification; precursor_type, adduct ion form of anthocyanin; level, 2 = level 2 identification.
