# Supplementary material for: Integrated Metabolome and Transcriptome Analysis Reveals the Effect of Anthocyanins on Flower Color Variation in Michelia odora
Source: Biology (Basel). 2026 Jul 22;15(14):1217. doi: 10.3390/biology15141217 (PMC13404592; doi:10.3390/biology15141217)
Supplement: Supplementary file 1 [file biology-15-01217-s001.zip › Table S5.xlsx]

## Sheet: Screening results of differenti
Table S5: Screening results of differential anthocyanins
name	ID	mz	rt	rtmins	exact_mass	formula	CAS	Chemotaxonomic	KEGG	precursor_type	level	T1_Mean	T1_Median	T1_RSD	T2_Mean	T2_Median	T2_RSD	FC	log2FC	P.value	FDR	VIP	Regulation
5-Carboxypyranocyanidin 3-O-beta-glucopyranoside	M517T535_1	517.097	534.8	8.9	517.098	C24H21O13	566942-52-7	Additional anthocyanidin		[M]+	2	1.44251e+06	1.58843e+06	20.67	4.48473e+07	4.73053e+07	11.64	0.03	-4.96	1.904e-05	4.896e-05	1.11119	Down
5-Methylcyanidin 3-glucoside	M463T548	463.123	547.6	9.1	463.124	C22H23O11	64164-89-2	Additional anthocyanidin		[M]+	2	6.46139e+06	6.5023e+06	9.16	3.08505e+07	3.09936e+07	4.45	0.21	-2.26	1.21681e-05	3.65044e-05	1.11273	Down
6-Hydroxycyanidin	M303T817	303.051	817	13.6	303.05	C15H11O7	42529-06-6	Additional anthocyanidin		[M]+	2	6.34875e+06	7.03472e+06	23.38	1.06488e+08	1.06894e+08	1.88	0.06	-4.07	0.0025354	0.0038031	1.10889	Down
Cyanidin 3-(6''-malonylglucoside)	M535T578	535.107	577.6	9.6	535.109	C24H23O14	171828-62-9	Cyanidin	C12643	[M]+	2	151301	131573	36.33	8.13853e+06	8.36558e+06	7.4	0.02	-5.75	3.96867e-05	8.9295e-05	1.10834	Down
Cyanidin 3-O-galactoside	M449T490_3	449.108	489.7	8.2	449.108	C21H21O11	27661-36-5	Cyanidin		[M]+	2	1539225485	1.52698e+09	2.18	1.36778e+10	1.3695e+10	2.85	0.11	-3.15	4.83312e-08	8.69962e-07	1.11584	Down
Cyanidin 3-O-rutinoside	M595T511_2	595.162	510.8	8.5	595.166	C27H31O15	18719-76-1	Cyanidin	C08620	[M]+	2	2.09505e+08	2.01525e+08	7.52	5.6773e+09	5.67631e+09	0.12	0.04	-4.76	0.00016555	0.00029799	1.11577	Down
Cyanidin-3-O-beta-D-glucoside	M448T491	448.099	490.9	8.2	448.101	C21H20O11		Cyanidin		[M]+	2	75549.1	75727.4	8.68	5.96003e+06	5.57036e+06	13.39	0.01	-6.3	1.09136e-06	4.53484e-06	1.11543	Down
Delphinidin 3-(6-rhamnosylgalactoside)	M611T636_2	611.158	635.7	10.6	611.161	C27H31O16	68735-95-5	Delphinidin		[M]+	2	3.31201e+08	3.5228e+08	16.44	3.31085e+09	3.28441e+09	1.57	0.1	-3.32	0.00172725	0.00282642	1.11078	Down
Delphinidin 3-O-galactoside	M465T560_1	465.1	559.9	9.3	465.103	C21H21O12	197250-28-5	Delphinidin		[M]+	2	2.3496e+07	2.30183e+07	3.96	3.35387e+08	4.52598e+08	61.8	0.07	-3.84	0.0418966	0.0538671	1.02916	Down
Delphinidin 3-rutinoside-5-glucoside	M773T549_2	773.206	549.1	9.2	773.214	C33H41O21	29837-24-9	Delphinidin		[M]+	2	6.20511e+07	6.06993e+07	3.85	4.42543e+08	4.41021e+08	2.3	0.14	-2.83	1.74587e-07	1.04752e-06	1.11516	Down
Delphinidine	M303T560	303.05	560.2	9.3	303.05	C15H11O7	528-53-0	Delphinidin	C05908	[M]+	2	2.59226e+08	3.39216e+08	53.68	2.88943e+09	2.70915e+09	12.03	0.09	-3.48	0.00365372	0.005059	1.06591	Down
Petunidin 3-(6''-malonylglucoside)	M565T733_2	565.117	733.3	12.2	565.119	C25H25O15	122856-10-4	Petunidin		[M]+	2	2.99839e+09	2.84985e+09	9.89	8.2754e+08	8.56832e+08	8.37	3.62	1.86	6.5943e-05	0.000131886	1.10791	Up
Petunidin 3-O-beta-D-glucopyranoside	M479T705_1	479.117	704.8	11.7	479.119	C22H23O12	6988-81-4	Petunidin	C12139	[M]+	2	4.46352e+08	4.52801e+08	2.58	8.04591e+07	8.00904e+07	2.22	5.55	2.47	1.0495e-07	9.44552e-07	1.11528	Up
Notes: ID, anthocyanin molecular weight ID; mz, mass-to-charge ratio; rt, retention time (s); rtmins, retention time (min); exact_mass, exact molecular mass; formula, molecular formula; CAS, CAS number; chemotaxonomic, classification of anthocyanin; library, database used for identification; precursor_type, adduct ion form of anthocyanin; level, 2 = level 2 identification; mean, arithmetic averag…
