# Supplementary material for: Integrated Metabolome and Transcriptome Analysis Reveals the Effect of Anthocyanins on Flower Color Variation in Michelia odora
Source: Biology (Basel). 2026 Jul 22;15(14):1217. doi: 10.3390/biology15141217 (PMC13404592; doi:10.3390/biology15141217)
Supplement: Supplementary file 1 [file biology-15-01217-s001.zip › Table S6.xlsx]

## Sheet: Statistics of filtered data bas
Table S6. Statistics of filtered data based on RNA-seq
Sample	Clean Reads No.		Clean Data (bp)	Clean Reads%	Clean Data%
T1_1		41019488	6193942688	93.31	93.31
T1_2		39481960	5961775960	93.4	93.4
T1_3		36350426	5488914326	93.44	93.44
T2_1		38584256	5826222656	93.29	93.29
T2_2		39683126	5992152026	93.29	93.29
T2_3		36309188	5482687388	93.44	93.44
Notes: clean reads no., total number of high-quality reads after removing low-quality, adapter-contaminated and ambiguous reads; clean data (bp), total base pairs of filtered high-quality sequencing data; clean reads%, percentage of clean reads relative to raw sequencing reads; clean data%, percentage of clean base pairs relative to total raw sequencing bases.
