# Supplementary material for: Integrated Metabolome and Transcriptome Analysis Reveals the Effect of Anthocyanins on Flower Color Variation in Michelia odora
Source: Biology (Basel). 2026 Jul 22;15(14):1217. doi: 10.3390/biology15141217 (PMC13404592; doi:10.3390/biology15141217)
Supplement: Supplementary file 1 [file biology-15-01217-s001.zip › Table S7.xlsx]

## Sheet: Statistics of sequence populati
Table S7. Statistics of sequence population based on RNA-seq
	Transcript	Unigene
Total Length(bp)	223637206	86898754
Sequence Number	192186	92144
Max.Length(bp)	16340	16340
Mean Length(bp)	1163.65	943.08
N50(bp)	1781	1363
N50 Sequence No.	38046	17363
N90(bp)	482	406
N90 Sequence No.	133392	67224
GC%	42.89	42.37
Notes: total length(bp), total assembled sequence length; sequence number, the total count of all assembled contigs or scaffolds generated after sequence assembly; max.length(bp), maximum sequence length; mean length(bp), average sequence length; N50(bp), sort all sequences from longest to shortest, accumulate their lengths from the largest until the cumulative length reaches half of the total as…
