# Supplementary material for: Integrated Metabolome and Transcriptome Analysis Reveals the Effect of Anthocyanins on Flower Color Variation in Michelia odora
Source: Biology (Basel). 2026 Jul 22;15(14):1217. doi: 10.3390/biology15141217 (PMC13404592; doi:10.3390/biology15141217)
Supplement: Supplementary file 1 [file biology-15-01217-s001.zip › Table S8.xlsx]

## Sheet: Functional annotation results o
Table S8. Functional annotation results of unigenes
Database	Number	Pereentage
NR	33663	36.53
GO	18526	20.11
KEGG	12623	13.7
Pfam	16545	17.86
eggNOG	34566	37.51
Swissprot	22880	24.83
In all database	5589	6.07
Notes: NR, NCBI Non-redundant protein database; GO, Gene Ontology; KEGG, Kyoto Encyclopedia of Genes and Genomes; Pfam, Protein Families Database; eggNOG, evolutionary genealogy of genes: Non-supervised Orthologous Groups; Swissprot, Swiss-Prot Protein Knowledgebase.
