# Supplementary material for: Integrated Metabolome and Transcriptome Analysis Reveals the Effect of Anthocyanins on Flower Color Variation in Michelia odora
Source: Biology (Basel). 2026 Jul 22;15(14):1217. doi: 10.3390/biology15141217 (PMC13404592; doi:10.3390/biology15141217)
Supplement: Supplementary file 1 [file biology-15-01217-s001.zip › Table S9.xlsx]

## Sheet: Sheet1
Table S9. DEGs between T1 and T2
Sample	T1_2	T1_1	T1_3	T2_1	T2_2	T2_3
TRINITY_DN15888_c0_g2	1.49058	-0.335606	-0.103907	-1.19845	0.850733	-0.703356
TRINITY_DN5664_c0_g1	0.737084	-1.05908	0.162495	-1.22351	1.34547	0.0375403
TRINITY_DN3821_c0_g2	0.571552	-0.0908885	0.183128	-1.72075	1.27412	-0.217159
TRINITY_DN10775_c0_g1	1.31633	-0.371447	0.709037	-1.13578	0.516275	-1.03442
TRINITY_DN63508_c0_g2	1.05971	-0.387916	0.925509	-1.11259	0.627888	-1.11259
TRINITY_DN7642_c0_g1	1.30533	-0.468914	0.917461	-1.19988	0.28928	-0.84327
TRINITY_DN33273_c0_g1	1.21104	-0.379921	0.717459	-1.37605	0.608678	-0.781214
TRINITY_DN23771_c1_g1	1.26106	-0.113236	0.798767	-1.45133	0.267084	-0.762346
TRINITY_DN16189_c0_g1	1.23291	0.05177	0.860481	-1.42585	0.112077	-0.831389
TRINITY_DN13386_c0_g1	1.09321	-0.346887	0.870952	-1.49599	0.522738	-0.644029
TRINITY_DN19259_c0_g1	1.08885	-0.170473	0.908616	-1.58244	0.339098	-0.583659
TRINITY_DN19853_c0_g1	0.954812	-0.555827	1.39259	-0.955469	0.119364	-0.955469
TRINITY_DN34449_c0_g1	1.04073	-0.124008	1.13826	-1.13188	0.208773	-1.13188
TRINITY_DN18346_c0_g1	0.913221	-0.0464664	1.21564	-1.14885	0.21531	-1.14885
TRINITY_DN63198_c0_g2	0.76976	-0.0898693	1.45486	-1.06836	0.00195859	-1.06836
TRINITY_DN31529_c0_g1	0.868723	-0.240262	1.44208	-1.00757	-0.0177385	-1.04523
TRINITY_DN29417_c0_g1	0.849559	0.0426121	1.07793	-1.48222	0.387929	-0.875809
TRINITY_DN4136_c0_g1	0.637372	0.157058	1.30074	-1.52374	0.157058	-0.728489
TRINITY_DN6670_c0_g1	0.706815	0.0211237	1.3435	-1.4726	0.117179	-0.716022
TRINITY_DN7787_c0_g6	0.495396	-0.100876	1.36037	-1.28767	0.516904	-0.984129
TRINITY_DN43453_c0_g1	0.487024	-0.120438	1.49935	-1.41136	0.222723	-0.677298
TRINITY_DN12588_c0_g3	0.573367	-0.240675	1.39514	-1.49422	0.334263	-0.56787
TRINITY_DN191_c3_g1	1.16355	0.103008	0.462817	-1.21212	0.694877	-1.21212
TRINITY_DN10882_c1_g1	1.27884	0.126931	0.609974	-1.29127	0.361153	-1.08562
TRINITY_DN12719_c0_g1	1.20924	0.361633	0.491896	-1.43057	0.361633	-0.993831
TRINITY_DN9779_c0_g1	1.17534	0.505195	0.351038	-1.23462	0.437661	-1.23462
TRINITY_DN20466_c0_g4	1.12726	0.638332	0.404089	-1.23791	0.306131	-1.23791
TRINITY_DN71625_c0_g1	1.1004	0.431788	0.412517	-0.800487	0.461605	-1.60582
TRINITY_DN15082_c0_g1	1.00105	0.434196	0.425615	-0.977695	0.626678	-1.50984
TRINITY_DN34065_c1_g1	0.614852	-0.218816	0.963739	-1.38733	0.941198	-0.913639
TRINITY_DN14034_c0_g1	0.595193	0.297064	0.727975	-1.47093	0.887837	-1.03714
TRINITY_DN23744_c2_g1	0.954278	-0.142667	0.977898	-0.884461	0.527499	-1.43255
TRINITY_DN8708_c0_g1	0.637891	0.169104	1.0638	-1.16405	0.602679	-1.30943
TRINITY_DN13325_c0_g1	0.5198	0.142283	1.20493	-1.21335	0.559695	-1.21335
TRINITY_DN27455_c1_g1	0.480107	0.277511	1.05321	-0.981754	0.652169	-1.48124
TRINITY_DN12388_c1_g1	0.31417	0.243459	1.23666	-0.828347	0.55626	-1.5222
TRINITY_DN11470_c0_g1	1.5419	-0.862225	0.796951	-0.19862	-0.19862	-1.07939
TRINITY_DN16597_c0_g1	1.37387	-1.19173	0.259916	0.0449569	0.623702	-1.11071
TRINITY_DN14569_c0_g2	0.745586	-0.037395	0.441024	0.136403	0.661642	-1.94726
TRINITY_DN9746_c0_g1	0.929612	-0.383303	0.238156	0.0759153	0.903281	-1.76366
TRINITY_DN36305_c0_g1	0.252268	-0.827747	1.09116	0.123267	0.872422	-1.51137
TRINITY_DN15102_c0_g1	0.999323	-0.475628	0.745528	-0.0559045	0.506922	-1.72024
TRINITY_DN49362_c0_g1	0.67996	-0.3031	1.02585	0.270646	0.143148	-1.8165
TRINITY_DN26268_c0_g1	1.56652	-0.906606	-0.928911	0.589296	0.320796	-0.641101
TRINITY_DN1602_c1_g3	1.82829	-0.333655	-0.172275	-0.623871	0.315282	-1.01377
TRINITY_DN9328_c1_g2	1.50869	0.139252	0.0450169	-0.587768	0.381807	-1.487
TRINITY_DN7492_c0_g1	1.43552	-0.203297	-0.64913	-0.106358	0.845985	-1.32272
TRINITY_DN25579_c0_g2	1.77321	-0.200997	-0.613274	0.161224	0.066763	-1.18692
TRINITY_DN23633_c0_g1	-0.584879	0.787105	0.715515	-1.18666	1.15478	-0.885865
TRINITY_DN21790_c0_g1	0.0128049	-0.0325058	1.24758	-0.746695	0.936055	-1.41724
TRINITY_DN12149_c0_g1	-0.171329	0.688813	1.00459	-0.752571	0.760798	-1.5303
TRINITY_DN22105_c0_g1	-0.262765	0.306861	0.92868	-0.374866	1.05291	-1.65082
TRINITY_DN17497_c0_g1	0.838176	0.71006	-0.500934	-0.710647	1.05246	-1.38912
TRINITY_DN9909_c0_g1	0.617803	0.811142	-0.0470108	-1.27699	1.02501	-1.12996
TRINITY_DN12187_c0_g1	0.851863	0.241048	0.289138	-1.10363	1.05993	-1.33835
TRINITY_DN7602_c0_g1	0.80245	0.417837	0.266652	-1.31828	1.00156	-1.17021
TRINITY_DN1269_c2_g2	0.876534	0.409962	0.290967	-1.25033	0.9232	-1.25033
TRINITY_DN28947_c0_g1	0.294934	0.354103	-0.417415	-1.13213	1.65984	-0.759334
TRINITY_DN1923_c2_g1	-0.10399	0.447658	0.143263	-0.888164	1.59685	-1.19562
TRINITY_DN35808_c0_g2	-0.0979753	0.387449	-0.138617	-0.945968	1.74108	-0.945968
TRINITY_DN9788_c0_g1	-0.261232	0.137927	0.0857505	-0.905177	1.82075	-0.878016
TRINITY_DN11957_c0_g1	0.419627	-0.597332	0.316657	-0.898804	1.65866	-0.898804
TRINITY_DN14342_c0_g1	0.595237	-0.00899264	0.407474	-1.43799	1.29756	-0.853284
TRINITY_DN1291_c0_g1	0.257652	0.0396267	0.561043	-1.26655	1.41445	-1.00622
TRINITY_DN5823_c2_g1	0.436656	0.192335	0.253317	-1.27064	1.42263	-1.0343
TRINITY_DN19193_c0_g1	-0.891462	-0.157548	0.0778743	0.265404	1.7412	-1.03547
TRINITY_DN34818_c0_g1	0.413826	-0.288113	0.125525	-0.3878	1.57995	-1.44339
TRINITY_DN228_c2_g1	0.19142	-0.425968	0.689121	-0.258211	1.35459	-1.55095
TRINITY_DN7564_c0_g1	-0.314612	1.26562	0.269977	-0.0546656	0.544498	-1.71081
TRINITY_DN10935_c0_g1	-0.25925	1.42163	-0.0236015	-0.201631	0.634015	-1.57117
TRINITY_DN8322_c0_g1	-0.383062	1.53929	-0.31567	-0.178096	0.701496	-1.36396
TRINITY_DN8186_c0_g2	0.0231049	0.350763	0.335166	0.00578987	1.14402	-1.85884
TRINITY_DN2222_c2_g1	0.19502	0.482086	-0.229454	0.204889	1.16068	-1.81322
TRINITY_DN1307_c2_g1	-0.0863865	0.475728	-0.0199593	-0.333067	1.50733	-1.54365
TRINITY_DN19504_c0_g1	-0.638548	0.743965	-0.0162845	0.0493106	1.34967	-1.48811
TRINITY_DN283_c1_g1	-0.367781	0.898265	-0.528823	-1.57962	0.926908	0.651046
TRINITY_DN3481_c1_g2	-0.284659	0.458634	0.00220481	-1.80401	1.06813	0.559703
TRINITY_DN5814_c0_g1	-0.330952	0.620232	-0.196079	-1.70527	1.1666	0.445468
TRINITY_DN1885_c0_g1	-0.556886	-0.10063	0.229699	-1.59134	1.1771	0.842057
TRINITY_DN57021_c0_g1	-0.27284	-0.433407	-0.258473	-1.12315	1.8281	0.259766
TRINITY_DN17868_c1_g1	-0.261705	-0.115855	-0.00307017	-1.49804	1.61359	0.265084
TRINITY_DN21895_c0_g1	0.850221	0.0534108	-1.14412	-1.01034	1.38771	-0.136883
TRINITY_DN60563_c0_g1	0.397873	0.325015	-0.961014	-1.02572	1.62232	-0.358469
TRINITY_DN14341_c0_g1	0.345479	0.495533	-1.51241	-0.625639	1.39522	-0.0981773
TRINITY_DN1005_c3_g1	0.508592	0.195451	-1.68557	-0.593986	1.15384	0.42167
TRINITY_DN16752_c0_g1	0.640333	-0.571433	-1.16221	0.281028	1.52503	-0.712748
TRINITY_DN9234_c1_g1	0.56535	-0.52623	-0.739366	-0.774518	1.77888	-0.304121
TRINITY_DN50149_c0_g1	0.0808257	-0.345773	-0.412694	-0.429886	1.95117	-0.843641
TRINITY_DN479_c0_g1	-1.77146	-0.577786	0.303699	0.518702	0.739184	0.787662
TRINITY_DN9279_c0_g1	-1.85003	-0.358246	0.525685	0.276174	0.471434	0.934981
TRINITY_DN23320_c0_g1	-1.91673	0.471506	0.324075	-0.201837	0.457858	0.865125
TRINITY_DN2179_c1_g1	-1.8793	0.381628	0.399943	0.172765	-0.131242	1.05621
TRINITY_DN6814_c0_g1	-1.66643	0.222635	0.853331	1.073	0.0566583	-0.539201
TRINITY_DN23287_c0_g1	-1.89496	0.0535024	0.65303	0.764881	0.602337	-0.178792
TRINITY_DN2437_c1_g1	-1.76672	0.145347	0.246502	1.28355	0.315029	-0.223707
TRINITY_DN4291_c1_g1	-1.60353	-0.214683	0.9039	-0.145466	1.2309	-0.171122
TRINITY_DN12101_c0_g1	-1.76187	0.145263	0.541074	-0.285907	1.21618	0.145263
TRINITY_DN39473_c0_g1	-1.69421	0.71418	1.10204	-0.278409	0.475292	-0.318883
TRINITY_DN5937_c0_g1	-1.79926	0.309245	0.977327	0.0196753	0.78962	-0.296607
TRINITY_DN11788_c0_g1	-1.95883	0.823005	0.359484	0.295133	0.517656	-0.0364438
TRINITY_DN1347_c3_g2	-1.75115	0.958181	0.62125	0.042086	0.62125	-0.491616
TRINITY_DN9952_c0_g1	-1.64163	0.851424	0.571858	0.3996	0.643199	-0.82445
TRINITY_DN5235_c0_g1	-1.08222	0.788549	-1.36511	1.07957	0.361198	0.218009
TRINITY_DN1863_c0_g2	-1.36404	0.917026	-0.953596	1.1379	0.304259	-0.0415423
TRINITY_DN9625_c0_g1	-1.62277	1.44156	-0.0921713	0.468326	-0.241882	0.046931
TRINITY_DN14856_c1_g2	-1.531	1.4547	-0.596243	0.155181	0.373753	0.143613
TRINITY_DN9988_c0_g1	-1.01152	1.45952	-1.14633	0.061382	-0.0852152	0.722163
TRINITY_DN9247_c1_g1	-0.644049	1.73309	-1.18332	0.373621	-0.102483	-0.176855
TRINITY_DN18690_c1_g1	-0.950531	1.79042	-0.936187	0.0462078	0.0994	-0.0493082
TRINITY_DN14909_c1_g1	-1.12876	0.053608	-1.12876	0.0125425	0.941226	1.25014
TRINITY_DN74846_c0_g1	-1.24572	-0.154275	-0.862092	-0.0516302	1.12636	1.18735
TRINITY_DN23890_c0_g3	-1.29802	-0.0403737	-0.972875	0.146722	1.1203	1.04424
TRINITY_DN13552_c1_g1	-1.07075	-0.233055	-1.07075	0.0802758	1.0623	1.23198
TRINITY_DN63307_c0_g1	-0.952435	-0.323527	-1.06756	-0.0425695	1.19304	1.19304
TRINITY_DN6843_c0_g1	-0.8792	-0.333658	-1.19881	0.103162	1.11371	1.1948
TRINITY_DN10505_c0_g1	-0.991654	-0.441831	-1.01033	0.107903	0.993683	1.34223
TRINITY_DN95940_c0_g1	-1.00911	-0.351108	-1.00911	0.100606	0.776252	1.49246
TRINITY_DN26357_c0_g1	-1.20512	-0.394107	-0.862484	0.238039	0.867451	1.35622
TRINITY_DN12564_c1_g1	-1.10506	-0.440558	-0.822307	0.00591123	0.937086	1.42492
TRINITY_DN11831_c0_g1	-1.15734	-0.443061	-0.788838	0.0236218	1.03553	1.33008
TRINITY_DN8932_c0_g1	-1.38821	0.236675	-0.789785	-0.223173	1.06256	1.10193
TRINITY_DN2708_c0_g1	-1.42175	0.236585	-0.827384	-0.0469324	1.2697	0.789783
TRINITY_DN15461_c0_g1	-1.414	-0.1907	-0.617974	0.00798477	1.36215	0.852545
TRINITY_DN12999_c0_g3	-1.51023	-0.341111	-0.375199	0.0111771	1.17109	1.04427
TRINITY_DN6928_c1_g1	-1.45365	-0.0911306	-0.60793	-0.0776066	1.02614	1.20417
TRINITY_DN3384_c0_g1	-1.34321	-0.20994	-0.863284	0.258969	1.00105	1.15641
TRINITY_DN15857_c0_g1	-1.36344	-0.188432	-0.808999	0.220093	0.834646	1.30613
TRINITY_DN20442_c0_g1	-1.54741	-0.118015	-0.626446	0.26873	0.811089	1.21205
TRINITY_DN4479_c0_g2	-1.53703	-0.308356	-0.506298	0.261063	0.917582	1.17304
TRINITY_DN43709_c0_g1	-1.48388	-0.253697	-0.569387	0.145439	0.919098	1.24243
TRINITY_DN19321_c0_g1	-1.24375	0.536535	-1.24375	0.487371	1.12531	0.338292
TRINITY_DN6886_c0_g1	-1.05758	0.524858	-1.42183	0.459818	1.10505	0.389694
TRINITY_DN12842_c0_g1	-1.29558	0.630517	-1.25014	0.341177	0.732839	0.841192
TRINITY_DN6361_c0_g1	-1.32102	0.423019	-1.23009	0.532098	0.853436	0.742549
TRINITY_DN25755_c0_g1	-1.22677	0.233779	-1.22677	0.331884	1.091	0.796874
TRINITY_DN16699_c1_g1	-1.40465	0.589105	-1.04611	0.196951	1.11623	0.54847
TRINITY_DN956_c4_g1	-1.49572	-0.0271597	-0.795801	0.524042	1.24646	0.548183
TRINITY_DN64529_c0_g4	-1.33955	-0.178951	-0.921512	0.491765	1.27804	0.670213
TRINITY_DN12715_c0_g1	-1.38021	-0.140288	-0.902363	0.606848	1.25719	0.558821
TRINITY_DN4086_c1_g1	-1.46859	-0.0787786	-0.771376	0.271232	1.2139	0.833605
TRINITY_DN8446_c0_g1	-1.3833	-0.248346	-0.845993	0.418731	1.11375	0.945162
TRINITY_DN19518_c0_g1	-1.05778	-0.0437778	-1.31571	0.477667	1.1093	0.830299
TRINITY_DN1975_c2_g1	-1.00582	-0.204476	-1.258	0.536422	1.29008	0.641798
TRINITY_DN558_c9_g1	-1.17915	-0.194464	-1.17915	0.775726	0.869744	0.907295
TRINITY_DN30181_c0_g1	-1.1904	-0.140665	-1.1904	0.747065	0.970222	0.80417
TRINITY_DN30011_c0_g1	-1.20237	-0.0878911	-1.18908	0.604248	1.00666	0.868431
TRINITY_DN52504_c0_g1	-1.15288	-0.252143	-1.15288	0.599086	0.999522	0.959286
TRINITY_DN4137_c0_g3	-1.16478	-0.223698	-1.16478	0.645395	0.951434	0.956433
TRINITY_DN5293_c0_g1	-1.27245	-0.254134	-1.02647	0.701599	1.09376	0.757697
TRINITY_DN50328_c0_g2	-1.20365	-0.290265	-1.07019	0.743599	1.14647	0.674035
TRINITY_DN60937_c0_g1	-1.15018	-0.221799	-1.15018	0.583243	1.17571	0.763209
TRINITY_DN20296_c0_g1	-1.16475	-0.210159	-1.16475	0.633086	1.06344	0.843131
TRINITY_DN0_c1_g1	-1.24301	-0.16928	-1.0924	0.574402	1.10654	0.823746
TRINITY_DN38550_c0_g1	-1.2435	-0.301746	-1.02131	0.5833	1.07135	0.911901
TRINITY_DN4826_c0_g2	-1.11765	-0.303151	-1.15157	0.585122	1.08273	0.904525
TRINITY_DN9054_c0_g1	-1.12927	-0.310399	-1.12927	0.589726	1.14246	0.836752
TRINITY_DN31318_c0_g1	-1.64497	0.96576	-0.452754	-0.318763	0.690144	0.760583
TRINITY_DN16813_c0_g1	-1.34971	0.857281	-0.643813	-0.511291	1.27667	0.370866
TRINITY_DN11339_c0_g1	-0.737636	0.813176	-1.30774	-0.500053	1.27482	0.45743
TRINITY_DN8602_c0_g1	-1.03791	0.201371	-0.839581	0.0993021	1.76929	-0.192467
TRINITY_DN34426_c0_g3	-1.04386	-0.802161	-0.532514	0.0556733	0.785669	1.53719
TRINITY_DN40138_c1_g1	-1.1503	-0.785126	-0.389866	0.0217535	0.794849	1.50869
TRINITY_DN19694_c0_g1	-1.07666	-0.995008	-0.372	0.252704	0.743104	1.44786
TRINITY_DN12371_c0_g1	-1.08857	-0.894506	-0.512369	0.261065	0.81062	1.42376
TRINITY_DN64455_c0_g1	-1.18404	-0.826951	-0.464904	0.274743	0.784291	1.41686
TRINITY_DN30173_c0_g1	-1.14027	-0.61661	-0.526553	0.0875979	0.53944	1.6564
TRINITY_DN5912_c0_g1	-0.858345	-0.858345	-0.564929	-0.0337848	0.645038	1.67037
TRINITY_DN57517_c0_g1	-0.893994	-0.893994	-0.613328	0.150077	0.641462	1.60978
TRINITY_DN40599_c0_g2	-1.22671	-0.992605	-0.254448	0.396712	0.782867	1.29418
TRINITY_DN26029_c1_g1	-1.29499	-0.956561	-0.0926121	0.304401	0.683398	1.35636
TRINITY_DN16355_c0_g1	-1.2313	-0.779663	-0.480111	0.401239	0.657103	1.43274
TRINITY_DN7169_c0_g1	-1.27261	-0.798037	-0.438156	0.521038	0.603669	1.3841
TRINITY_DN11888_c1_g1	-1.32998	-0.715287	-0.440197	0.442807	0.672429	1.37022
TRINITY_DN4316_c0_g3	-1.28632	-0.768758	-0.321418	0.404081	0.465347	1.50707
TRINITY_DN50328_c0_g3	-1.13615	-0.86684	-0.437237	0.337238	0.581622	1.52137
TRINITY_DN22498_c0_g1	-0.95424	-1.14399	-0.279751	0.252724	0.626615	1.49864
TRINITY_DN41308_c0_g1	-0.915825	-1.17445	-0.374234	0.326038	0.716338	1.42213
TRINITY_DN7549_c0_g1	-0.967172	-1.17068	-0.310959	0.373106	0.648054	1.42766
TRINITY_DN30614_c0_g1	-0.995455	-0.995455	-0.36586	0.330252	0.412495	1.61402
TRINITY_DN27183_c0_g3	-0.94056	-0.94056	-0.410149	0.120263	0.497553	1.67345
TRINITY_DN5525_c1_g2	-1.31794	-0.51197	-0.70931	0.389137	0.942832	1.20725
TRINITY_DN680_c26_g1	-1.37344	-0.488945	-0.68657	0.47871	0.910384	1.15986
TRINITY_DN32028_c0_g3	-1.36172	-0.448375	-0.73042	0.482929	0.853961	1.20362
TRINITY_DN6842_c5_g1	-1.2194	-0.575604	-0.803056	0.459791	0.928874	1.20939
TRINITY_DN1003_c2_g1	-1.21274	-0.545104	-0.841483	0.486941	0.889114	1.22327
TRINITY_DN98213_c0_g1	-1.21677	-0.635323	-0.761632	0.498535	0.899175	1.21602
TRINITY_DN4442_c0_g1	-1.27619	-0.576984	-0.74683	0.513956	0.900302	1.18574
TRINITY_DN35942_c0_g1	-1.28586	-0.569591	-0.745656	0.536851	0.878259	1.186
TRINITY_DN31832_c0_g1	-1.21096	-0.617853	-0.816911	0.589883	0.920035	1.13581
TRINITY_DN26291_c1_g1	-1.22923	-0.637633	-0.752685	0.491058	0.995228	1.13326
TRINITY_DN58655_c0_g1	-1.20361	-0.576535	-0.835395	0.479229	0.999294	1.13701
TRINITY_DN4503_c0_g1	-1.17641	-0.620411	-0.838697	0.510497	0.994487	1.13054
TRINITY_DN19140_c0_g2	-1.24841	-0.421526	-0.792366	0.181034	1.11748	1.16379
TRINITY_DN2285_c2_g1	-1.28499	-0.595606	-0.595606	0.195358	1.14289	1.13795
TRINITY_DN10912_c0_g1	-1.26877	-0.69793	-0.525423	0.221717	1.15121	1.1192
TRINITY_DN481_c6_g1	-1.38242	-0.486942	-0.618343	0.310157	1.05415	1.12339
TRINITY_DN11314_c0_g1	-1.35097	-0.611252	-0.554402	0.336553	1.13623	1.04384
TRINITY_DN39313_c0_g1	-1.17891	-0.520231	-0.898229	0.43074	1.08704	1.07959
TRINITY_DN7784_c0_g1	-1.23129	-0.55438	-0.829868	0.500065	1.06802	1.04746
TRINITY_DN4505_c1_g1	-1.20672	-0.601317	-0.809864	0.475449	1.12244	1.02002
TRINITY_DN9580_c0_g2	-1.06861	-0.56003	-0.957433	0.375731	1.25312	0.95722
TRINITY_DN6597_c1_g2	-1.03717	-0.662182	-0.92026	0.40254	1.20649	1.01058
TRINITY_DN4479_c1_g1	-1.09194	-0.634474	-0.893601	0.450078	1.2426	0.92734
TRINITY_DN30890_c3_g1	-1.0928	-0.663243	-0.853521	0.397011	1.23297	0.979583
TRINITY_DN8119_c0_g1	-1.10219	-0.693443	-0.828142	0.434087	1.22272	0.966971
TRINITY_DN207_c6_g1	-1.12164	-0.624133	-0.905399	0.53122	1.1009	1.01905
TRINITY_DN8242_c0_g1	-1.11884	-0.544985	-0.976042	0.541471	1.09214	1.00626
TRINITY_DN93521_c0_g1	-1.02355	-0.633425	-0.998585	0.517064	1.06925	1.06925
TRINITY_DN34550_c0_g1	-1.03982	-0.563076	-1.03982	0.523749	1.03511	1.08385
TRINITY_DN30496_c1_g2	-1.0394	-0.586882	-1.0394	0.599195	1.05099	1.0155
TRINITY_DN98142_c0_g1	-1.06038	-0.511985	-1.06038	0.534297	1.07931	1.01915
TRINITY_DN6237_c1_g1	-0.941191	-0.807931	-0.941191	0.575608	1.1216	0.993103
TRINITY_DN23494_c0_g1	-0.950409	-0.799025	-0.950409	0.622398	1.1085	0.968943
TRINITY_DN23671_c0_g1	-0.918677	-0.768011	-1.01228	0.625545	1.05435	1.01907
TRINITY_DN3888_c0_g1	-0.959505	-0.728624	-0.993388	0.562519	1.06766	1.05134
TRINITY_DN10258_c4_g1	-0.967928	-0.751673	-0.967928	0.575826	1.05585	1.05585
TRINITY_DN18942_c7_g1	-0.95114	-0.743977	-0.95114	0.433025	1.12167	1.09156
TRINITY_DN63242_c0_g1	-0.953256	-0.742641	-0.953256	0.442196	1.09294	1.11401
TRINITY_DN2902_c0_g3	-0.971683	-0.748098	-0.949602	0.5137	1.13727	1.01841
TRINITY_DN14693_c0_g1	-1.00139	-0.644752	-1.00139	0.486827	1.14108	1.01963
TRINITY_DN16142_c2_g1	-0.993647	-0.649635	-0.993647	0.443631	1.07196	1.12134
TRINITY_DN6523_c4_g1	-1.00813	-0.605692	-1.00813	0.433747	0.998722	1.18949
TRINITY_DN10800_c1_g2	-0.998764	-0.625541	-0.998764	0.429894	0.987448	1.20573
TRINITY_DN12856_c0_g1	-0.93484	-0.606576	-1.0943	0.478656	1.02806	1.129
TRINITY_DN33913_c2_g2	-0.919041	-0.605683	-1.10343	0.46019	1.01639	1.15158
TRINITY_DN95067_c0_g1	-0.992825	-0.549824	-1.08618	0.485901	1.06615	1.07678
TRINITY_DN21279_c0_g1	-0.949018	-0.53704	-1.13018	0.463262	1.05027	1.1027
TRINITY_DN26556_c0_g1	-0.875494	-0.631295	-1.13171	0.538922	0.877063	1.22251
TRINITY_DN4284_c4_g1	-0.939792	-0.640689	-1.05879	0.490701	0.939511	1.20906
TRINITY_DN31036_c0_g2	-0.840594	-0.732737	-1.11163	0.61976	0.987076	1.07813
TRINITY_DN41737_c1_g4	-0.884508	-0.763385	-1.03189	0.588982	0.908497	1.1823
TRINITY_DN17628_c0_g1	-0.874576	-0.738394	-1.0445	0.495282	0.991449	1.17074
TRINITY_DN30465_c0_g1	-0.904087	-0.904087	-0.904087	0.65194	1.01614	1.04418
TRINITY_DN4367_c0_g3	-0.902594	-0.902594	-0.902594	0.629409	1.03919	1.03919
TRINITY_DN12025_c1_g2	-0.902263	-0.902263	-0.902263	0.625589	1.02184	1.05936
TRINITY_DN9897_c0_g1	-0.902868	-0.902868	-0.902868	0.633883	1.02237	1.05235
TRINITY_DN5209_c0_g1	-0.944392	-0.917481	-0.847676	0.644262	1.02972	1.03557
TRINITY_DN8814_c0_g1	-0.922084	-0.922084	-0.860548	0.618313	1.05141	1.03499
TRINITY_DN75087_c0_g1	-0.89896	-0.89896	-0.89896	0.581985	1.04145	1.07345
TRINITY_DN1406_c3_g1	-0.899966	-0.899966	-0.899966	0.594093	1.04911	1.0567
TRINITY_DN15436_c0_g1	-0.899755	-0.899755	-0.899755	0.593856	1.08651	1.0189
TRINITY_DN34856_c5_g1	-0.898267	-0.898267	-0.898267	0.574649	1.08839	1.03176
TRINITY_DN835_c5_g3	-0.899374	-0.899374	-0.899374	0.587723	1.07833	1.03207
TRINITY_DN13520_c0_g4	-0.901341	-0.901341	-0.901341	0.614884	1.07937	1.00977
TRINITY_DN13659_c0_g1	-0.900469	-0.900469	-0.900469	0.601364	1.06928	1.03076
TRINITY_DN20945_c0_g1	-0.901088	-0.901088	-0.901088	0.608969	1.05826	1.03603
TRINITY_DN41094_c0_g2	-0.900395	-0.900395	-0.900395	0.599892	1.0625	1.03879
TRINITY_DN12223_c0_g1	-0.888041	-0.843523	-0.968328	0.607749	0.99967	1.09247
TRINITY_DN101178_c0_g1	-0.835372	-0.873994	-0.993528	0.623702	1.02133	1.05786
TRINITY_DN50518_c0_g1	-0.864107	-0.864107	-0.984093	0.667373	0.991383	1.05355
TRINITY_DN11513_c3_g1	-0.943072	-0.825945	-0.943072	0.666536	0.986502	1.05905
TRINITY_DN60124_c0_g3	-0.922418	-0.857672	-0.935699	0.686585	0.952226	1.07698
TRINITY_DN9787_c0_g2	-0.90195	-0.90195	-0.90195	0.634441	0.959638	1.11177
TRINITY_DN9257_c0_g3	-0.902672	-0.902672	-0.902672	0.649466	0.942881	1.11567
TRINITY_DN4731_c1_g1	-0.903308	-0.903308	-0.903308	0.653192	0.956351	1.10038
TRINITY_DN78109_c0_g1	-0.903633	-0.903633	-0.903633	0.648481	0.992293	1.07013
TRINITY_DN60594_c0_g1	-0.903084	-0.903084	-0.903084	0.640973	0.991781	1.0765
TRINITY_DN6172_c0_g1	-0.902667	-0.902667	-0.902667	0.634102	0.998444	1.07545
TRINITY_DN2540_c1_g2	-0.904164	-0.904164	-0.904164	0.660073	0.973484	1.07893
TRINITY_DN21183_c0_g1	-0.905681	-0.905681	-0.905681	0.682952	0.972132	1.06196
TRINITY_DN94673_c0_g1	-0.893009	-0.893009	-0.893009	0.520711	1.01872	1.1396
TRINITY_DN54047_c0_g1	-0.892468	-0.892468	-0.892468	0.515778	1.01695	1.14468
TRINITY_DN102559_c0_g1	-0.894153	-0.894153	-0.894153	0.53205	1.01921	1.13119
TRINITY_DN24769_c0_g1	-0.893761	-0.893761	-0.893761	0.529711	1.01115	1.14042
TRINITY_DN9097_c0_g1	-0.909744	-0.879057	-0.897356	0.541735	1.04368	1.10074
TRINITY_DN14106_c0_g1	-0.893023	-0.893023	-0.893023	0.51461	1.07071	1.09375
TRINITY_DN5014_c14_g1	-0.894857	-0.894857	-0.894857	0.534119	1.06557	1.08488
TRINITY_DN38049_c0_g2	-0.925837	-0.812689	-0.925837	0.477528	1.03851	1.14832
TRINITY_DN2832_c0_g2	-0.923436	-0.823957	-0.923436	0.500003	1.01692	1.15391
TRINITY_DN21182_c0_g1	-0.887486	-0.887486	-0.887486	0.46511	1.0412	1.15615
TRINITY_DN57262_c0_g1	-0.888796	-0.888796	-0.888796	0.478096	1.03398	1.15431
TRINITY_DN431_c16_g1	-0.884979	-0.884979	-0.884979	0.443615	1.0398	1.17152
TRINITY_DN11373_c0_g1	-0.884078	-0.884078	-0.884078	0.434798	1.04686	1.17058
TRINITY_DN35561_c3_g1	-0.885284	-0.885284	-0.885284	0.443751	1.05502	1.15708
TRINITY_DN12530_c0_g1	-0.885833	-0.885833	-0.885833	0.450002	1.04509	1.16241
TRINITY_DN464_c0_g1	-0.89596	-0.89596	-0.89596	0.567773	0.955249	1.16486
TRINITY_DN18072_c0_g1	-0.896669	-0.896669	-0.896669	0.57417	0.95818	1.15766
TRINITY_DN43367_c0_g1	-0.893512	-0.893512	-0.893512	0.540322	0.963577	1.17664
TRINITY_DN10515_c2_g1	-0.894874	-0.894874	-0.894874	0.549863	0.976111	1.15865
TRINITY_DN20923_c2_g1	-0.899134	-0.899134	-0.899134	0.611328	0.930999	1.15507
TRINITY_DN44759_c1_g3	-0.899653	-0.899653	-0.899653	0.611866	0.944765	1.14233
TRINITY_DN14907_c0_g1	-0.895918	-0.895918	-0.895918	0.578556	0.926315	1.18288
TRINITY_DN3880_c9_g1	-0.898192	-0.898192	-0.898192	0.606724	0.917274	1.17058
TRINITY_DN3259_c1_g1	-0.897758	-0.897758	-0.897758	0.602144	0.916922	1.17421
TRINITY_DN4845_c0_g1	-0.897406	-0.897406	-0.897406	0.596027	0.922131	1.17406
TRINITY_DN18762_c0_g3	-0.896908	-0.896908	-0.896908	0.590683	0.922206	1.17784
TRINITY_DN16472_c2_g1	-0.901505	-0.854747	-0.933354	0.597498	0.904489	1.18762
TRINITY_DN16563_c0_g1	-0.892675	-0.892675	-0.892675	0.552773	0.911821	1.21343
TRINITY_DN2313_c0_g2	-0.89288	-0.89288	-0.89288	0.55085	0.920522	1.20727
TRINITY_DN55469_c0_g2	-0.893552	-0.893552	-0.893552	0.559523	0.9156	1.20553
TRINITY_DN9221_c2_g1	-0.893138	-0.893138	-0.893138	0.543756	0.94389	1.19177
TRINITY_DN41438_c0_g1	-0.89432	-0.89432	-0.89432	0.555349	0.94381	1.1838
TRINITY_DN14014_c0_g3	-0.815292	-0.938142	-0.938142	0.587104	0.962825	1.14165
TRINITY_DN23721_c0_g1	-0.823325	-0.926297	-0.926297	0.522061	0.993312	1.16055
TRINITY_DN8346_c7_g1	-0.895654	-0.895654	-0.895654	0.547737	1.01838	1.12085
TRINITY_DN17936_c1_g1	-0.896357	-0.896357	-0.896357	0.557913	1.00457	1.12659
TRINITY_DN68239_c0_g1	-0.898582	-0.898582	-0.898582	0.581084	1.01206	1.1026
TRINITY_DN4686_c1_g1	-0.897639	-0.897639	-0.897639	0.573891	0.995287	1.12374
TRINITY_DN17968_c1_g1	-0.89836	-0.89836	-0.89836	0.580529	1.00174	1.11282
TRINITY_DN15116_c1_g1	-0.897932	-0.897932	-0.897932	0.576203	0.999428	1.11816
TRINITY_DN40477_c0_g1	-0.899103	-0.899103	-0.899103	0.593905	0.9811	1.1223
TRINITY_DN1723_c2_g1	-0.899788	-0.899788	-0.899788	0.605637	0.967792	1.12593
TRINITY_DN10089_c0_g2	-0.899668	-0.899668	-0.899668	0.596931	0.995748	1.10632
TRINITY_DN12224_c1_g1	-0.900859	-0.900859	-0.900859	0.611816	0.993438	1.09732
TRINITY_DN92_c5_g1	-0.900574	-0.900574	-0.900574	0.606187	1.00413	1.0914
TRINITY_DN14700_c0_g1	-0.900907	-0.900907	-0.900907	0.610526	1.00297	1.08922
TRINITY_DN43943_c0_g1	-1.00071	-0.698394	-1.00071	0.700602	0.899341	1.09988
TRINITY_DN1631_c0_g1	-1.01296	-0.677799	-1.01296	0.739692	0.902616	1.0614
TRINITY_DN6197_c0_g2	-1.04465	-0.717705	-0.946008	0.744848	0.89185	1.07167
TRINITY_DN10393_c0_g1	-1.05318	-0.713878	-0.942308	0.789832	0.843323	1.07621
TRINITY_DN9550_c0_g1	-0.998816	-0.714605	-0.998816	0.763124	0.896463	1.05265
TRINITY_DN2482_c0_g1	-0.987234	-0.734695	-0.995979	0.79392	0.883124	1.04086
TRINITY_DN26156_c0_g1	-0.98225	-0.766417	-0.964486	0.734103	0.888699	1.09035
TRINITY_DN74714_c0_g1	-0.985959	-0.738604	-0.985959	0.761275	0.850307	1.09894
TRINITY_DN27053_c0_g2	-0.983333	-0.742974	-0.983333	0.752044	0.85144	1.10616
TRINITY_DN563_c2_g1	-1.05333	-0.788311	-0.865136	0.686261	0.945446	1.07507
TRINITY_DN12685_c0_g2	-0.981591	-0.836481	-0.899519	0.709472	0.940734	1.06739
TRINITY_DN1501_c2_g1	-0.996527	-0.79035	-0.925417	0.695235	0.944233	1.07283
TRINITY_DN17459_c0_g1	-1.0117	-0.81469	-0.888567	0.746191	0.865267	1.1035
TRINITY_DN13752_c0_g1	-0.981239	-0.789297	-0.932861	0.695935	0.854277	1.15319
TRINITY_DN75016_c0_g1	-1.02678	-0.75895	-0.915511	0.681933	0.89196	1.12735
TRINITY_DN1723_c1_g1	-0.997113	-0.721797	-0.939362	0.514576	0.930654	1.21304
TRINITY_DN13435_c0_g1	-1.01511	-0.728649	-0.917974	0.508373	0.979131	1.17423
TRINITY_DN6951_c0_g1	-0.977759	-0.714758	-0.991284	0.586477	0.988963	1.10836
TRINITY_DN87374_c0_g1	-0.982131	-0.72114	-0.982131	0.623064	0.897065	1.16527
TRINITY_DN8873_c1_g1	-0.969291	-0.696288	-1.00049	0.553744	0.919983	1.19234
TRINITY_DN1902_c1_g1	-1.01356	-0.633897	-1.01356	0.575027	0.906557	1.17943
TRINITY_DN27112_c2_g1	-0.98475	-0.663308	-1.02558	0.598782	0.920301	1.15455
TRINITY_DN12548_c0_g1	-1.12897	-0.679353	-0.854637	0.570807	0.94826	1.14389
TRINITY_DN15028_c0_g1	-1.07714	-0.719172	-0.881691	0.582349	0.976458	1.11919
TRINITY_DN7401_c0_g2	-1.06631	-0.742451	-0.876829	0.598745	0.984464	1.10238
TRINITY_DN10636_c1_g1	-1.09837	-0.72886	-0.838991	0.605737	0.844861	1.21562
TRINITY_DN1704_c1_g1	-1.10502	-0.615493	-0.947143	0.639054	0.878225	1.15037
TRINITY_DN702_c3_g2	-1.05426	-0.882786	-0.783372	0.768776	0.98246	0.969181
TRINITY_DN651_c16_g1	-1.01867	-0.914863	-0.789976	0.779985	1.01791	0.925609
TRINITY_DN2600_c1_g1	-1.05257	-0.908871	-0.753459	0.747534	1.02992	0.93745
TRINITY_DN1592_c0_g1	-1.04608	-0.888272	-0.788412	0.814283	1.02799	0.880493
TRINITY_DN7963_c0_g1	-1.09563	-0.881247	-0.73771	0.797423	1.00918	0.907989
TRINITY_DN3302_c5_g1	-1.08455	-0.86647	-0.764705	0.77509	1.01723	0.923404
TRINITY_DN3397_c0_g1	-1.12801	-0.833559	-0.733478	0.723489	1.10375	0.867809
TRINITY_DN3814_c2_g1	-1.08789	-0.848454	-0.762678	0.703939	1.11843	0.876657
TRINITY_DN4003_c5_g1	-1.09489	-0.806672	-0.806672	0.737944	1.0694	0.900889
TRINITY_DN4824_c0_g1	-1.03825	-0.869086	-0.80549	0.721042	1.08079	0.910995
TRINITY_DN14982_c0_g2	-1.05777	-0.836403	-0.813585	0.721851	1.10836	0.877552
TRINITY_DN13266_c0_g1	-1.05209	-0.85101	-0.809283	0.745337	1.0926	0.874439
TRINITY_DN13238_c1_g1	-1.09146	-0.711645	-0.888261	0.641882	1.04766	1.00182
TRINITY_DN3199_c0_g3	-1.1175	-0.721723	-0.84003	0.615523	1.12214	0.941585
TRINITY_DN23445_c4_g1	-1.13669	-0.69982	-0.84373	0.634904	1.09855	0.946782
TRINITY_DN6887_c0_g3	-1.14806	-0.67463	-0.863975	0.67615	0.972834	1.03768
TRINITY_DN78545_c0_g6	-1.08663	-0.765258	-0.858717	0.726673	1.00144	0.98249
TRINITY_DN16630_c0_g2	-1.11846	-0.762482	-0.815932	0.673352	1.03648	0.987033
TRINITY_DN6667_c0_g1	-1.13592	-0.771277	-0.781551	0.717985	0.832863	1.1379
TRINITY_DN9145_c1_g1	-1.17643	-0.75211	-0.75211	0.719447	0.832428	1.12878
TRINITY_DN21756_c0_g1	-1.18377	-0.768112	-0.711661	0.620732	0.898137	1.14467
TRINITY_DN4013_c5_g1	-1.14744	-0.753633	-0.76406	0.603908	0.8847	1.17653
TRINITY_DN4949_c0_g1	-1.11682	-0.764114	-0.801369	0.633592	0.908994	1.13971
TRINITY_DN4763_c0_g3	-1.07641	-0.819006	-0.801887	0.648946	0.958904	1.08946
TRINITY_DN16316_c3_g1	-1.10268	-0.771259	-0.810095	0.60659	0.978818	1.09862
TRINITY_DN75351_c0_g1	-1.00412	-0.88219	-0.823609	0.681017	0.933417	1.09549
TRINITY_DN15414_c0_g1	-1.06031	-0.863735	-0.784424	0.701917	0.937811	1.06874
TRINITY_DN6532_c0_g1	-1.05664	-0.865133	-0.783203	0.677358	0.953758	1.07386
TRINITY_DN777_c0_g2	-1.04579	-0.860963	-0.796187	0.66166	0.950153	1.09113
TRINITY_DN2734_c1_g2	-1.12409	-0.909192	-0.648731	0.670699	0.915053	1.09626
TRINITY_DN2008_c0_g2	-1.0707	-0.900791	-0.723841	0.69625	0.86673	1.13236
TRINITY_DN9795_c0_g1	-1.11374	-0.87233	-0.694531	0.660244	0.869806	1.15055
TRINITY_DN5286_c0_g1	-1.1231	-0.860567	-0.69883	0.661666	0.887838	1.13299
TRINITY_DN16547_c3_g4	-1.12845	-0.864435	-0.66926	0.561994	0.978322	1.12183
TRINITY_DN1433_c1_g1	-1.08201	-0.84539	-0.755304	0.604029	0.942414	1.13626
TRINITY_DN9568_c0_g1	-1.04609	-0.903364	-0.725141	0.589743	0.896328	1.18853
TRINITY_DN725_c17_g1	-1.15851	-0.788484	-0.700375	0.513231	1.0174	1.11674
TRINITY_DN11362_c0_g3	-1.13817	-0.776409	-0.724479	0.467084	1.08599	1.08599
TRINITY_DN24184_c2_g1	-1.08917	-0.914307	-0.665772	0.565016	1.07806	1.02618
TRINITY_DN105_c12_g1	-1.03309	-0.899582	-0.749413	0.564343	1.03677	1.08097
TRINITY_DN9033_c0_g1	-1.04878	-0.874414	-0.753378	0.548484	1.10063	1.02746
TRINITY_DN3440_c9_g1	-1.04314	-0.892644	-0.727477	0.503534	1.08554	1.07419
TRINITY_DN4299_c1_g1	-1.24379	-0.776758	-0.642581	0.673655	1.03895	0.950525
TRINITY_DN14124_c0_g1	-1.21519	-0.794205	-0.656099	0.641037	1.04329	0.981168
TRINITY_DN31137_c0_g1	-1.15522	-0.927581	-0.592824	0.680459	0.986054	1.00911
TRINITY_DN3259_c0_g1	-1.21013	-0.901466	-0.545446	0.669214	1.02444	0.963388
TRINITY_DN89449_c0_g1	-1.16916	-0.900205	-0.605052	0.678178	1.04403	0.9522
TRINITY_DN818_c0_g2	-1.18822	-0.889722	-0.587308	0.654463	1.03404	0.97675
TRINITY_DN7498_c2_g1	-0.87272	-0.87272	-0.87272	0.370051	0.964149	1.28396
TRINITY_DN18532_c1_g1	-0.869585	-0.869585	-0.869585	0.354256	0.947553	1.30695
TRINITY_DN1865_c2_g1	-0.87263	-0.87263	-0.87263	0.382618	0.929308	1.30596
TRINITY_DN82618_c0_g1	-0.869436	-0.869436	-0.869436	0.363582	0.921555	1.32317
TRINITY_DN14798_c0_g1	-0.868958	-0.868958	-0.868958	0.364849	0.910912	1.33111
TRINITY_DN83297_c0_g1	-0.849381	-0.963369	-0.812533	0.379921	1.01066	1.2347
TRINITY_DN16332_c2_g2	-0.83162	-0.971817	-0.816763	0.376103	0.985224	1.25887
TRINITY_DN19119_c0_g1	-0.869323	-0.869323	-0.869323	0.328129	1.02519	1.25465
TRINITY_DN13742_c1_g3	-0.865406	-0.865406	-0.865406	0.304028	1.01625	1.27594
TRINITY_DN15227_c0_g1	-0.871787	-0.871787	-0.871787	0.34957	1.00868	1.25711
TRINITY_DN84625_c0_g1	-0.873401	-0.873401	-0.873401	0.359886	1.01295	1.24737
TRINITY_DN7316_c0_g2	-0.873095	-0.873095	-0.873095	0.349727	1.04716	1.2224
TRINITY_DN69571_c0_g1	-0.877149	-0.877149	-0.877149	0.383327	1.02953	1.21859
TRINITY_DN39591_c0_g1	-0.875308	-0.875308	-0.875308	0.373633	1.01322	1.23907
TRINITY_DN21228_c1_g1	-0.933693	-0.933693	-0.776177	0.429604	1.0105	1.20346
TRINITY_DN26411_c0_g3	-0.968028	-0.89762	-0.761219	0.404789	0.960914	1.26116
TRINITY_DN31570_c0_g1	-0.881233	-0.881233	-0.881233	0.423319	0.996072	1.22431
TRINITY_DN28696_c0_g2	-0.884372	-0.884372	-0.884372	0.446675	1.00336	1.20308
TRINITY_DN35599_c2_g1	-0.889987	-0.889987	-0.889987	0.508349	0.96026	1.20135
TRINITY_DN13222_c3_g1	-0.890214	-0.890214	-0.890214	0.505011	0.976639	1.18899
TRINITY_DN33631_c0_g3	-0.887931	-0.887931	-0.887931	0.479174	0.995238	1.18938
TRINITY_DN21023_c0_g1	-0.888119	-0.888119	-0.888119	0.476687	1.0115	1.17617
TRINITY_DN8414_c1_g1	-0.889136	-0.889136	-0.889136	0.484782	1.01591	1.16672
TRINITY_DN4238_c1_g1	-0.949255	-0.845266	-0.854862	0.45336	0.96226	1.23376
TRINITY_DN41511_c0_g2	-0.883954	-0.883954	-0.883954	0.462864	0.943218	1.24578
TRINITY_DN101684_c0_g1	-0.884548	-0.884548	-0.884548	0.476521	0.921638	1.25548
TRINITY_DN18659_c0_g2	-0.88742	-0.88742	-0.88742	0.488337	0.952776	1.22115
TRINITY_DN35388_c0_g1	-0.883902	-0.883902	-0.883902	0.452572	0.970666	1.22847
TRINITY_DN26606_c3_g2	-0.951525	-0.771358	-0.914833	0.408979	1.03759	1.19115
TRINITY_DN12275_c1_g1	-1.03035	-0.739804	-0.852722	0.383313	1.05203	1.18754
TRINITY_DN14101_c0_g1	-0.915068	-0.93345	-0.773915	0.357766	1.12912	1.13555
TRINITY_DN98089_c0_g1	-0.916309	-0.916309	-0.755687	0.276915	1.12613	1.18526
TRINITY_DN13818_c0_g1	-0.868905	-0.868905	-0.868905	0.313517	1.086	1.2072
TRINITY_DN62601_c0_g3	-0.873383	-0.873383	-0.873383	0.346614	1.07767	1.19586
TRINITY_DN22001_c0_g1	-0.876094	-0.876094	-0.876094	0.366681	1.07837	1.18324
TRINITY_DN77914_c0_g1	-0.881816	-0.881816	-0.881816	0.413993	1.06044	1.17102
TRINITY_DN11423_c0_g2	-0.878499	-0.878499	-0.878499	0.388635	1.05457	1.1923
TRINITY_DN1201_c2_g2	-0.879378	-0.879378	-0.879378	0.395428	1.0548	1.1879
TRINITY_DN13018_c0_g7	-0.879727	-0.879727	-0.879727	0.399257	1.04854	1.19138
TRINITY_DN14449_c0_g2	-0.876041	-0.876041	-0.876041	0.363404	1.10874	1.15598
TRINITY_DN22259_c0_g1	-0.881342	-0.881342	-0.881342	0.406474	1.09465	1.1429
TRINITY_DN38229_c0_g1	-1.054	-0.822008	-0.756139	0.433718	0.963268	1.23517
TRINITY_DN12555_c0_g1	-1.0925	-0.803715	-0.721384	0.462972	0.848682	1.30594
TRINITY_DN100623_c0_g1	-1.02786	-0.867951	-0.757002	0.561745	0.805463	1.28561
TRINITY_DN4620_c0_g1	-1.00952	-0.871832	-0.776255	0.550686	0.835057	1.27186
TRINITY_DN14023_c0_g2	-0.916484	-0.934342	-0.795221	0.479325	0.886393	1.28033
TRINITY_DN42124_c1_g1	-0.946945	-0.946945	-0.723915	0.426332	0.872686	1.31879
TRINITY_DN40346_c0_g1	-0.948569	-0.983506	-0.707547	0.493045	0.866747	1.27983
TRINITY_DN7165_c0_g2	-0.88934	-0.88934	-0.88934	0.515759	0.925953	1.22631
TRINITY_DN93418_c0_g1	-0.888892	-0.888892	-0.888892	0.515096	0.918254	1.23333
TRINITY_DN65996_c0_g1	-0.889321	-0.889321	-0.889321	0.521578	0.912266	1.23412
TRINITY_DN41778_c2_g1	-0.888652	-0.888652	-0.888652	0.524944	0.892511	1.2485
TRINITY_DN1509_c10_g1	-0.886966	-0.886966	-0.886966	0.516972	0.879084	1.26484
TRINITY_DN3145_c0_g2	-0.890836	-0.890836	-0.890836	0.540026	0.902125	1.23036
TRINITY_DN88962_c0_g1	-0.890295	-0.890295	-0.890295	0.534368	0.903606	1.23291
TRINITY_DN58152_c0_g1	-0.890714	-0.890714	-0.890714	0.551217	0.877585	1.24334
TRINITY_DN78127_c1_g1	-0.889605	-0.889605	-0.889605	0.541328	0.877097	1.25039
TRINITY_DN40730_c0_g5	-0.888968	-0.888968	-0.888968	0.53223	0.883603	1.25107
TRINITY_DN15146_c0_g2	-0.89493	-0.89493	-0.89493	0.615783	0.837372	1.23163
TRINITY_DN67828_c0_g2	-0.897778	-0.897778	-0.897778	0.635591	0.85444	1.2033
TRINITY_DN11335_c3_g1	-0.89731	-0.89731	-0.89731	0.619618	0.872844	1.19947
TRINITY_DN23677_c0_g2	-0.881482	-0.931987	-0.873333	0.599881	0.878841	1.20808
TRINITY_DN24260_c0_g1	-0.894829	-0.894829	-0.894829	0.60126	0.859394	1.22383
TRINITY_DN95467_c0_g1	-0.894751	-0.894751	-0.894751	0.597365	0.864739	1.22215
TRINITY_DN7974_c1_g1	-0.893101	-0.893101	-0.893101	0.576335	0.873001	1.22997
TRINITY_DN24700_c0_g1	-0.895016	-0.895016	-0.895016	0.590942	0.881234	1.21287
TRINITY_DN19565_c7_g1	-0.864112	-0.930885	-0.868797	0.540254	0.855167	1.26837
TRINITY_DN25733_c0_g1	-0.891145	-0.891145	-0.891145	0.591219	0.817247	1.26497
TRINITY_DN19806_c0_g1	-0.890799	-0.890799	-0.890799	0.566396	0.851742	1.25426
TRINITY_DN3391_c1_g2	-0.889158	-0.889158	-0.889158	0.555743	0.844152	1.26758
TRINITY_DN1599_c1_g1	-1.02897	-0.790211	-0.849818	0.553546	0.898669	1.21679
TRINITY_DN6126_c0_g1	-0.998383	-0.8148	-0.853436	0.543074	0.886658	1.23689
TRINITY_DN33653_c0_g1	-1.01929	-0.852487	-0.820954	0.618939	0.920772	1.15302
TRINITY_DN725_c10_g1	-0.971091	-0.847399	-0.883397	0.653318	0.895128	1.15344
TRINITY_DN43708_c0_g1	-0.791436	-0.791436	-0.791436	0.0431809	0.717263	1.61386
TRINITY_DN8050_c3_g1	-0.803543	-0.803543	-0.803543	0.0895802	0.735497	1.58555
TRINITY_DN15681_c0_g1	-0.809268	-0.809268	-0.809268	0.104222	0.758752	1.56483
TRINITY_DN21012_c0_g1	-0.805946	-0.805946	-0.805946	0.0912069	0.75318	1.57345
TRINITY_DN84511_c0_g1	-0.809571	-0.809571	-0.809571	0.151261	0.681828	1.59562
TRINITY_DN72_c4_g1	-0.807545	-0.807545	-0.807545	0.130344	0.699311	1.59298
TRINITY_DN3117_c8_g1	-0.811229	-0.811229	-0.811229	0.176765	0.655369	1.60155
TRINITY_DN95528_c0_g1	-0.801878	-0.801878	-0.801878	0.158313	0.613421	1.6339
TRINITY_DN13349_c1_g4	-0.755581	-0.785078	-0.968121	0.30559	0.680239	1.52295
TRINITY_DN14211_c0_g2	-0.71511	-0.899869	-0.899869	0.264511	0.759711	1.49063
TRINITY_DN15241_c1_g1	-0.83361	-0.83361	-0.83361	0.290829	0.664178	1.54582
TRINITY_DN18297_c1_g1	-0.837556	-0.837556	-0.837556	0.295846	0.689588	1.52723
TRINITY_DN95625_c0_g1	-0.821643	-0.821643	-0.821643	0.214351	0.680198	1.57038
TRINITY_DN9508_c0_g1	-0.822898	-0.822898	-0.84704	0.25121	0.700906	1.54072
TRINITY_DN22453_c0_g1	-0.824132	-0.824132	-0.824132	0.190854	0.738727	1.54281
TRINITY_DN28042_c0_g2	-0.822221	-0.822221	-0.822221	0.177487	0.74447	1.54471
TRINITY_DN25208_c1_g1	-0.826244	-0.826244	-0.826244	0.17438	0.78712	1.51723
TRINITY_DN14043_c0_g4	-0.829521	-0.829521	-0.829521	0.197265	0.77704	1.51426
TRINITY_DN73357_c2_g1	-0.831844	-0.831844	-0.831844	0.210015	0.776557	1.50896
TRINITY_DN17169_c0_g1	-0.847714	-0.847714	-0.847714	0.308631	0.762031	1.47248
TRINITY_DN81414_c0_g1	-0.846402	-0.846402	-0.846402	0.293505	0.774221	1.47148
TRINITY_DN8867_c1_g1	-0.846804	-0.846804	-0.846804	0.294234	0.777008	1.46917
TRINITY_DN21097_c0_g1	-0.83822	-0.83822	-0.83822	0.217356	0.82763	1.46968
TRINITY_DN42890_c3_g2	-0.841241	-0.841241	-0.841241	0.247978	0.801764	1.47398
TRINITY_DN74884_c1_g3	-0.843098	-0.843098	-0.843098	0.263134	0.793542	1.47262
TRINITY_DN18779_c0_g1	-0.824375	-0.824375	-0.824375	0.293687	0.589726	1.58971
TRINITY_DN16314_c0_g1	-0.826037	-0.826037	-0.826037	0.322985	0.564538	1.59059
TRINITY_DN60755_c0_g1	-0.831259	-0.831259	-0.831259	0.335132	0.586963	1.57168
TRINITY_DN44367_c0_g3	-0.828729	-0.828729	-0.828729	0.327094	0.578651	1.58044
TRINITY_DN36257_c0_g2	-0.832548	-0.832548	-0.832548	0.390935	0.529597	1.57711
TRINITY_DN29509_c0_g1	-0.836963	-0.836963	-0.836963	0.344486	0.617818	1.54858
TRINITY_DN66768_c0_g3	-0.84112	-0.84112	-0.84112	0.392861	0.588963	1.54154
TRINITY_DN27606_c0_g1	-0.843479	-0.843479	-0.843479	0.391591	0.608468	1.53038
TRINITY_DN6618_c5_g1	-0.844387	-0.844387	-0.844387	0.404411	0.599779	1.52897
TRINITY_DN18828_c1_g1	-0.850336	-0.850336	-0.850336	0.497029	0.539989	1.51399
TRINITY_DN100375_c0_g1	-0.85274	-0.85274	-0.85274	0.53722	0.5167	1.5043
TRINITY_DN100895_c0_g1	-0.827302	-0.827302	-0.827302	0.446843	0.436023	1.59904
TRINITY_DN17281_c0_g1	-0.837768	-0.837768	-0.837768	0.455543	0.495153	1.56261
TRINITY_DN58379_c0_g1	-0.839699	-0.839699	-0.839699	0.504068	0.459582	1.55545
TRINITY_DN35992_c1_g1	-0.633648	-0.962058	-0.962058	0.348451	0.800169	1.40914
TRINITY_DN18472_c0_g1	-0.660204	-0.967347	-0.909976	0.30959	0.78034	1.4476
TRINITY_DN4699_c1_g1	-0.731883	-0.927332	-0.918151	0.42942	0.706437	1.44151
TRINITY_DN10550_c0_g2	-0.729025	-1.02158	-0.845406	0.449434	0.753685	1.39289
TRINITY_DN21339_c0_g1	-0.858194	-0.858194	-0.858194	0.459596	0.643547	1.47144
TRINITY_DN18226_c0_g1	-0.852143	-0.852143	-0.852143	0.435663	0.622814	1.49795
TRINITY_DN42593_c1_g1	-0.853992	-0.853992	-0.853992	0.445265	0.626152	1.49056
TRINITY_DN26690_c0_g1	-0.862328	-0.862328	-0.862328	0.472069	0.663828	1.45109
TRINITY_DN46254_c0_g1	-0.863499	-0.863499	-0.863499	0.468947	0.678214	1.44334
TRINITY_DN35633_c1_g2	-0.862957	-0.862957	-0.862957	0.463699	0.680013	1.44516
TRINITY_DN15497_c0_g1	-0.855961	-0.855961	-0.855961	0.423209	0.670418	1.47426
TRINITY_DN13364_c0_g4	-0.858717	-0.858717	-0.858717	0.444893	0.666409	1.46485
TRINITY_DN54977_c0_g1	-0.85935	-0.85935	-0.85935	0.446737	0.669589	1.46172
TRINITY_DN18515_c0_g2	-0.856619	-0.856619	-0.856619	0.409183	0.69503	1.46564
TRINITY_DN13627_c3_g1	-0.86045	-0.86045	-0.86045	0.435262	0.694513	1.45158
TRINITY_DN12068_c0_g1	-0.813418	-0.91277	-0.861687	0.443934	0.706336	1.43761
TRINITY_DN54927_c0_g1	-0.866814	-0.866814	-0.866814	0.464976	0.714471	1.421
TRINITY_DN101365_c0_g1	-0.86545	-0.86545	-0.86545	0.462765	0.704344	1.42924
TRINITY_DN10545_c1_g1	-0.864648	-0.864648	-0.864648	0.4538	0.708749	1.4314
TRINITY_DN54677_c4_g1	-0.863205	-0.863205	-0.863205	0.433892	0.722336	1.43339
TRINITY_DN60_c9_g1	-0.860251	-0.860251	-0.860251	0.413632	0.72259	1.44453
TRINITY_DN88168_c0_g1	-0.860587	-0.860587	-0.860587	0.412193	0.727889	1.44168
TRINITY_DN11167_c1_g1	-0.803483	-0.887534	-0.864188	0.383056	0.689824	1.48233
TRINITY_DN21315_c0_g1	-0.854952	-0.854952	-0.854952	0.359889	0.751259	1.45371
TRINITY_DN19427_c1_g1	-0.850019	-0.850019	-0.850019	0.364787	0.697901	1.48737
TRINITY_DN16357_c1_g1	-0.851406	-0.851406	-0.851406	0.373666	0.697664	1.48289
TRINITY_DN81921_c0_g1	-0.811973	-0.979836	-0.787947	0.369913	0.803906	1.40594
TRINITY_DN5154_c0_g1	-0.79695	-0.962116	-0.783165	0.399545	0.64084	1.50185
TRINITY_DN29611_c0_g4	-0.827862	-0.983739	-0.787808	0.538438	0.635172	1.4258
TRINITY_DN4153_c1_g3	-0.727379	-0.942827	-1.02276	0.678392	0.854852	1.15973
TRINITY_DN481_c4_g1	-0.763181	-0.90234	-1.03061	0.698446	0.828573	1.16911
TRINITY_DN15658_c1_g1	-0.78138	-0.943471	-0.943471	0.589191	0.815257	1.26387
TRINITY_DN8274_c0_g1	-0.819228	-0.906677	-0.961112	0.620111	0.856704	1.2102
TRINITY_DN32503_c1_g2	-0.681583	-0.944384	-1.03877	0.617306	0.814585	1.23285
TRINITY_DN21127_c1_g1	-0.696929	-0.987918	-0.987918	0.587486	0.896023	1.18926
TRINITY_DN14392_c0_g1	-0.738646	-0.967952	-0.949358	0.709176	0.643023	1.30376
TRINITY_DN37274_c1_g1	-0.652885	-1.0522	-0.942173	0.694175	0.668482	1.2846
TRINITY_DN9807_c0_g1	-0.69181	-0.937112	-1.04703	0.729083	0.728245	1.21862
TRINITY_DN29054_c0_g1	-0.65439	-1.00571	-1.00571	0.731443	0.699854	1.23452
TRINITY_DN18836_c0_g4	-0.665958	-0.999315	-0.999315	0.730935	0.688019	1.24563
TRINITY_DN30548_c1_g2	-0.622527	-1.05255	-0.986196	0.677127	0.762838	1.22131
TRINITY_DN32541_c0_g2	-0.705215	-1.02499	-0.947965	0.700734	0.757144	1.2203
TRINITY_DN824_c3_g1	-0.722628	-1.08172	-0.8793	0.795521	0.699956	1.18817
TRINITY_DN2899_c0_g4	-0.716197	-1.11532	-0.843788	0.76054	0.712865	1.2019
TRINITY_DN9225_c0_g1	-0.805618	-1.04269	-0.854622	0.791858	0.755223	1.15585
TRINITY_DN14403_c0_g1	-0.7644	-1.03791	-0.885934	0.768675	0.714527	1.20505
TRINITY_DN6205_c0_g1	-0.851129	-1.01868	-0.781298	0.701382	0.632219	1.3175
TRINITY_DN3805_c6_g1	-0.818525	-1.11467	-0.727974	0.746761	0.667837	1.24657
TRINITY_DN41_c1_g2	-0.81763	-1.04954	-0.807824	0.727549	0.698239	1.2492
TRINITY_DN11989_c0_g1	-0.737835	-0.966642	-0.928166	0.567089	0.712725	1.35283
TRINITY_DN27494_c0_g1	-0.779905	-1.00784	-0.869104	0.602962	0.755012	1.29887
TRINITY_DN13646_c0_g3	-0.809192	-0.958535	-0.88296	0.561155	0.771976	1.31756
TRINITY_DN14449_c0_g3	-0.889858	-0.889858	-0.889858	0.621604	0.758494	1.28948
TRINITY_DN5011_c7_g1	-0.888877	-0.888877	-0.888877	0.610161	0.760964	1.2955
TRINITY_DN14116_c0_g2	-0.89126	-0.89126	-0.89126	0.616161	0.783438	1.27418
TRINITY_DN41156_c0_g3	-0.888839	-0.888839	-0.888839	0.594179	0.78166	1.29068
TRINITY_DN10978_c2_g1	-0.892413	-0.892413	-0.892413	0.654606	0.749814	1.27282
TRINITY_DN59422_c0_g1	-0.892459	-0.892459	-0.892459	0.646615	0.759999	1.27076
TRINITY_DN3429_c2_g1	-0.894268	-0.894268	-0.894268	0.647292	0.783012	1.2525
TRINITY_DN7185_c2_g1	-0.895666	-0.895666	-0.895666	0.661879	0.783751	1.24137
TRINITY_DN11296_c0_g2	-0.900757	-0.919911	-0.838995	0.635419	0.707204	1.31704
TRINITY_DN11475_c3_g2	-0.903783	-0.958843	-0.79677	0.635887	0.714005	1.3095
TRINITY_DN5868_c0_g3	-0.918585	-0.918585	-0.813236	0.556384	0.774045	1.31998
TRINITY_DN16412_c1_g1	-0.887403	-0.912893	-0.862146	0.575657	0.791272	1.29551
TRINITY_DN24501_c0_g1	-0.878218	-0.931066	-0.842051	0.564262	0.76383	1.32324
TRINITY_DN17638_c1_g1	-0.884124	-0.884124	-0.884124	0.558074	0.772847	1.32145
TRINITY_DN21448_c0_g1	-0.881431	-0.881431	-0.881431	0.551318	0.750666	1.34231
TRINITY_DN42817_c1_g1	-0.886429	-0.886429	-0.886429	0.618517	0.722226	1.31854
TRINITY_DN44835_c0_g2	-0.885219	-0.885219	-0.885219	0.588315	0.745491	1.32185
TRINITY_DN23041_c0_g1	-0.881973	-0.881973	-0.881973	0.574715	0.726467	1.34474
TRINITY_DN43045_c0_g1	-0.882577	-0.882577	-0.882577	0.576505	0.730795	1.34043
TRINITY_DN12120_c0_g2	-0.893387	-0.893387	-0.893387	0.717316	0.694497	1.26835
TRINITY_DN18762_c0_g4	-0.894603	-0.894603	-0.894603	0.716423	0.709382	1.258
TRINITY_DN9824_c2_g1	-0.890794	-0.890794	-0.890794	0.666742	0.716795	1.28884
TRINITY_DN2524_c4_g1	-0.893022	-0.893022	-0.893022	0.677559	0.731088	1.27042
TRINITY_DN10221_c0_g1	-0.897316	-0.897316	-0.897316	0.762806	0.6983	1.23084
TRINITY_DN15285_c0_g1	-0.898833	-0.898833	-0.898833	0.753359	0.725748	1.21739
TRINITY_DN7939_c1_g1	-0.899601	-0.899601	-0.899601	0.762537	0.727164	1.2091
TRINITY_DN2106_c2_g1	-0.905315	-0.93341	-0.850438	0.742205	0.709178	1.23778
TRINITY_DN84953_c0_g1	-0.90469	-0.917147	-0.867916	0.717098	0.734149	1.23851
TRINITY_DN13373_c0_g2	-0.793317	-0.960108	-0.93859	0.759247	0.717753	1.21502
TRINITY_DN124_c7_g1	-0.807726	-0.951313	-0.918432	0.744268	0.669541	1.26366
TRINITY_DN43957_c0_g1	-0.825551	-0.926358	-0.926358	0.644963	0.772675	1.26063
TRINITY_DN65651_c0_g1	-0.778843	-0.947267	-0.947267	0.68056	0.722592	1.27023
TRINITY_DN11611_c1_g1	-0.902462	-0.902462	-0.902462	0.68038	0.873163	1.15384
TRINITY_DN9030_c0_g1	-0.902387	-0.902387	-0.902387	0.68294	0.867289	1.15693
TRINITY_DN20255_c0_g1	-0.902837	-0.902837	-0.902837	0.692076	0.862136	1.1543
TRINITY_DN4268_c1_g1	-0.902134	-0.902134	-0.902134	0.682221	0.863125	1.16106
TRINITY_DN37126_c0_g3	-0.902028	-0.902028	-0.902028	0.683214	0.85936	1.16351
TRINITY_DN9317_c0_g2	-0.900413	-0.900413	-0.900413	0.658789	0.866352	1.1761
TRINITY_DN49601_c3_g1	-0.900854	-0.900854	-0.900854	0.656041	0.880306	1.16622
TRINITY_DN36037_c0_g1	-0.898365	-0.898365	-0.898365	0.650086	0.841988	1.20302
TRINITY_DN94876_c0_g1	-0.898554	-0.898554	-0.898554	0.659578	0.831041	1.20504
TRINITY_DN21023_c0_g3	-0.901285	-0.901285	-0.901285	0.676966	0.854331	1.17256
TRINITY_DN58220_c0_g1	-0.899919	-0.899919	-0.899919	0.666402	0.844812	1.18854
TRINITY_DN4442_c0_g4	-0.900877	-0.900877	-0.900877	0.684093	0.836011	1.18253
TRINITY_DN47573_c0_g1	-0.900353	-0.900353	-0.900353	0.676264	0.837945	1.18685
TRINITY_DN18977_c0_g2	-0.902489	-0.902489	-0.902489	0.721041	0.814757	1.17167
TRINITY_DN46436_c0_g2	-0.902096	-0.902096	-0.902096	0.698373	0.838008	1.16991
TRINITY_DN21733_c0_g1	-0.900992	-0.900992	-0.900992	0.694633	0.82334	1.185
TRINITY_DN22498_c0_g2	-0.901287	-0.901287	-0.901287	0.703816	0.816176	1.18387
TRINITY_DN36162_c0_g5	-0.896746	-0.896746	-0.896746	0.660027	0.80177	1.22844
TRINITY_DN9639_c0_g1	-0.898229	-0.898229	-0.898229	0.665188	0.817716	1.21178
TRINITY_DN1669_c0_g3	-0.899813	-0.899813	-0.899813	0.702347	0.794176	1.20292
TRINITY_DN3690_c1_g2	-0.899465	-0.899465	-0.899465	0.694451	0.79859	1.20535
TRINITY_DN48234_c0_g1	-0.898756	-0.898756	-0.898756	0.680475	0.805471	1.21032
TRINITY_DN5513_c2_g1	-0.89796	-0.89796	-0.89796	0.681188	0.792426	1.22027
TRINITY_DN6717_c0_g1	-0.867182	-0.996829	-0.819574	0.658436	0.790683	1.23447
TRINITY_DN5208_c0_g2	-0.86223	-0.994602	-0.847939	0.748006	0.785577	1.17119
TRINITY_DN96174_c0_g1	-0.997362	-0.917836	-0.679774	0.502911	0.685839	1.40622
TRINITY_DN21411_c0_g1	-0.916858	-0.916858	-0.777561	0.488295	0.728185	1.3948
TRINITY_DN14419_c3_g1	-0.962812	-0.962812	-0.651118	0.58062	0.55497	1.44115
TRINITY_DN32272_c0_g6	-0.945977	-0.959099	-0.71625	0.673774	0.572657	1.37489
TRINITY_DN2355_c0_g1	-0.947023	-0.947023	-0.732684	0.602467	0.653191	1.37107
TRINITY_DN2390_c1_g1	-0.962653	-0.962653	-0.677932	0.5701	0.632403	1.40074
TRINITY_DN54977_c0_g3	-0.908126	-0.830315	-0.908126	0.725493	0.580018	1.34106
TRINITY_DN37622_c0_g1	-0.920873	-0.789781	-0.920873	0.643453	0.613263	1.37481
TRINITY_DN22445_c3_g1	-0.952702	-0.885978	-0.821291	0.717502	0.631028	1.31144
TRINITY_DN1668_c7_g1	-0.881719	-0.881719	-0.881719	0.661302	0.629608	1.35425
TRINITY_DN7494_c5_g1	-0.884067	-0.884067	-0.884067	0.668224	0.645096	1.33888
TRINITY_DN95085_c0_g1	-0.883244	-0.883244	-0.883244	0.676056	0.629848	1.34383
TRINITY_DN34420_c0_g2	-0.889459	-0.889459	-0.889459	0.709274	0.659808	1.2993
TRINITY_DN93111_c0_g1	-0.886943	-0.886943	-0.886943	0.686042	0.656141	1.31865
TRINITY_DN33252_c0_g1	-0.887888	-0.887888	-0.887888	0.697511	0.65477	1.31138
TRINITY_DN85161_c1_g2	-0.88852	-0.88852	-0.88852	0.697765	0.660938	1.30686
TRINITY_DN17397_c0_g3	-0.866211	-0.866211	-0.866211	0.503823	0.65941	1.4354
TRINITY_DN13401_c0_g1	-0.867292	-0.867292	-0.867292	0.499324	0.674624	1.42793
TRINITY_DN13706_c1_g1	-0.868842	-0.868842	-0.868842	0.53217	0.649452	1.4249
TRINITY_DN12616_c0_g1	-0.864721	-0.864721	-0.864721	0.512805	0.635847	1.44551
TRINITY_DN10814_c0_g5	-0.867993	-0.89318	-0.843035	0.535796	0.639322	1.42909
TRINITY_DN13075_c0_g1	-0.871944	-0.871944	-0.871944	0.572246	0.632204	1.41138
TRINITY_DN3400_c1_g1	-0.87919	-0.87919	-0.87919	0.581171	0.689876	1.36652
TRINITY_DN24180_c0_g1	-0.874922	-0.874922	-0.874922	0.557495	0.675912	1.39136
TRINITY_DN20288_c0_g1	-0.874891	-0.874891	-0.874891	0.542263	0.693762	1.38865
TRINITY_DN40616_c0_g1	-0.87779	-0.87779	-0.87779	0.536343	0.730686	1.36634
TRINITY_DN31169_c0_g2	-0.872006	-0.872006	-0.872006	0.50599	0.711005	1.39902
TRINITY_DN50567_c0_g1	-0.870729	-0.870729	-0.870729	0.500271	0.705867	1.40605
TRINITY_DN35936_c1_g1	-0.919264	-0.821703	-0.919264	0.592681	0.763538	1.30401
TRINITY_DN34183_c0_g1	-0.939597	-0.801743	-0.925269	0.637803	0.737432	1.29137
TRINITY_DN42871_c0_g2	-0.927391	-0.808629	-0.927391	0.661508	0.697132	1.30477
TRINITY_DN2089_c3_g1	-0.921741	-0.785974	-0.948912	0.63946	0.701329	1.31584
TRINITY_DN35393_c0_g3	-0.998439	-0.782049	-0.851632	0.625055	0.642011	1.36505
TRINITY_DN1428_c2_g2	-0.909237	-0.75536	-0.963266	0.586461	0.669104	1.3723
TRINITY_DN5766_c1_g1	-0.911868	-0.79165	-0.929669	0.55543	0.714486	1.36327
TRINITY_DN38728_c0_g4	-0.932918	-0.751942	-0.932918	0.533223	0.698112	1.38644
TRINITY_DN19282_c1_g1	-0.874784	-0.874784	-0.874784	0.481138	0.774892	1.36832
TRINITY_DN4604_c4_g1	-0.873758	-0.873758	-0.873758	0.449811	0.812159	1.3593
TRINITY_DN13587_c1_g3	-0.876197	-0.876197	-0.876197	0.477866	0.79637	1.35436
TRINITY_DN24125_c0_g1	-0.876783	-0.876783	-0.876783	0.472637	0.811918	1.34579
TRINITY_DN16444_c3_g1	-0.875349	-0.875349	-0.875349	0.465561	0.80575	1.35474
TRINITY_DN21176_c0_g1	-0.884599	-0.884599	-0.884599	0.501356	0.870563	1.28188
TRINITY_DN15346_c0_g1	-0.884776	-0.884776	-0.884776	0.506654	0.863407	1.28427
TRINITY_DN44107_c3_g2	-0.882105	-0.882105	-0.882105	0.495304	0.844289	1.30672
TRINITY_DN49223_c0_g2	-0.883543	-0.883543	-0.883543	0.505191	0.847575	1.29786
TRINITY_DN25287_c0_g3	-0.882946	-0.882946	-0.882946	0.497177	0.853108	1.29855
TRINITY_DN11423_c0_g3	-0.877604	-0.877604	-0.877604	0.466165	0.833382	1.33327
TRINITY_DN11956_c1_g3	-0.880215	-0.880215	-0.880215	0.46933	0.864203	1.30711
TRINITY_DN18817_c0_g2	-0.879967	-0.879967	-0.879967	0.469407	0.860397	1.3101
TRINITY_DN27806_c0_g2	-0.874373	-0.874373	-0.874373	0.434058	0.847538	1.34152
TRINITY_DN41722_c3_g1	-0.871149	-0.871149	-0.871149	0.403902	0.860733	1.34881
TRINITY_DN7599_c3_g1	-0.878872	-0.878872	-0.878872	0.442933	0.896292	1.29739
TRINITY_DN32509_c0_g2	-0.878287	-0.878287	-0.878287	0.443266	0.886264	1.30533
TRINITY_DN28152_c0_g2	-0.875575	-0.875575	-0.875575	0.413828	0.905949	1.30695
TRINITY_DN62985_c0_g3	-0.878118	-0.878118	-0.878118	0.430931	0.910031	1.29339
TRINITY_DN7151_c0_g5	-0.876603	-0.876603	-0.876603	0.414913	0.920812	1.29408
TRINITY_DN10689_c3_g1	-0.934335	-0.71986	-0.934335	0.378427	0.830867	1.37924
TRINITY_DN93511_c0_g1	-0.863073	-0.863073	-0.863073	0.393462	0.781783	1.41397
TRINITY_DN27352_c1_g1	-0.863948	-0.863948	-0.863948	0.39761	0.784576	1.40966
TRINITY_DN17029_c0_g1	-0.867268	-0.867268	-0.867268	0.404259	0.811102	1.38644
TRINITY_DN1702_c1_g1	-0.865835	-0.865835	-0.865835	0.404936	0.793519	1.39905
TRINITY_DN11298_c0_g1	-0.865028	-0.865028	-0.865028	0.369753	0.84582	1.37951
TRINITY_DN55484_c0_g2	-0.864222	-0.864222	-0.864222	0.360476	0.853344	1.37885
TRINITY_DN12596_c0_g2	-0.865232	-0.865232	-0.865232	0.366299	0.855041	1.37435
TRINITY_DN43787_c0_g1	-0.864095	-0.864095	-0.864095	0.354487	0.863465	1.37433
TRINITY_DN48510_c0_g2	-0.865893	-0.865893	-0.865893	0.363704	0.868909	1.36507
TRINITY_DN69620_c0_g2	-0.862845	-0.862845	-0.862845	0.361533	0.834192	1.39281
TRINITY_DN680_c9_g1	-0.867883	-0.867883	-0.867883	0.397884	0.829638	1.37613
TRINITY_DN6806_c0_g2	-0.886692	-0.812288	-0.871549	0.309281	0.864082	1.39717
TRINITY_DN75245_c0_g1	-0.903948	-0.814256	-0.840576	0.302659	0.830862	1.42526
TRINITY_DN58721_c0_g1	-0.857832	-0.857832	-0.857832	0.324347	0.843651	1.4055
TRINITY_DN18138_c0_g1	-0.862961	-0.862961	-0.862961	0.333909	0.890901	1.36407
TRINITY_DN22106_c0_g1	-0.858784	-0.858784	-0.858784	0.310213	0.884522	1.38162
TRINITY_DN67976_c0_g1	-1.04014	-0.714317	-0.846674	0.479718	0.736151	1.38526
TRINITY_DN1587_c5_g3	-1.05087	-0.797801	-0.758277	0.496973	0.730016	1.37996
TRINITY_DN511_c4_g1	-0.93461	-0.744346	-0.93461	0.4597	0.787047	1.36682
TRINITY_DN41583_c0_g1	-0.920225	-0.805135	-0.906981	0.493386	0.794405	1.34455
TRINITY_DN6380_c0_g2	-0.902908	-0.77302	-0.971473	0.505963	0.853283	1.28816
TRINITY_DN2189_c0_g3	-0.926805	-0.758518	-0.958469	0.550398	0.770169	1.32322
TRINITY_DN8936_c0_g2	-0.973443	-0.711679	-0.955989	0.542963	0.788224	1.30992
TRINITY_DN53692_c0_g1	-0.97308	-0.699562	-0.97308	0.603604	0.731767	1.31035
TRINITY_DN43177_c0_g3	-0.993185	-0.64399	-0.993185	0.560113	0.756056	1.31419
TRINITY_DN17741_c0_g2	-0.983089	-0.637034	-0.983089	0.525693	0.701967	1.37555
TRINITY_DN61786_c1_g1	-0.98898	-0.613758	-0.98898	0.458137	0.765823	1.36776
TRINITY_DN10189_c3_g1	-0.686375	-1.01424	-0.90754	0.388502	0.933432	1.28622
TRINITY_DN32435_c0_g1	-0.655186	-0.978553	-0.978553	0.397979	0.956116	1.2582
TRINITY_DN34562_c0_g2	-0.673768	-0.971073	-0.935683	0.311441	0.96693	1.30215
TRINITY_DN8444_c0_g1	-0.710495	-0.96695	-0.922337	0.336077	1.00076	1.26295
TRINITY_DN26078_c0_g2	-0.721799	-0.947668	-0.947668	0.37617	0.997219	1.24375
TRINITY_DN38596_c0_g2	-0.760297	-1.11007	-0.720012	0.352405	0.972651	1.26532
TRINITY_DN9277_c0_g1	-0.640874	-1.17998	-0.788701	0.4315	0.997609	1.18045
TRINITY_DN6938_c2_g2	-0.645521	-1.12461	-0.814218	0.329125	1.08152	1.17371
TRINITY_DN8100_c1_g1	-0.68096	-1.08993	-0.845772	0.397264	1.03124	1.18816
TRINITY_DN6279_c5_g2	-0.544001	-0.985091	-0.985091	0.269449	0.829757	1.41498
TRINITY_DN18005_c0_g1	-0.458964	-1.01487	-1.01487	0.256518	0.822542	1.40964
TRINITY_DN10237_c1_g1	-0.385703	-1.05118	-1.05118	0.285297	0.842772	1.36
TRINITY_DN75690_c0_g1	-0.435299	-1.05387	-1.05387	0.382349	0.847197	1.3135
TRINITY_DN90025_c0_g1	-0.491975	-1.02674	-1.02674	0.375688	0.806916	1.36284
TRINITY_DN8524_c4_g1	-0.450982	-1.03021	-1.03021	0.226638	1.06332	1.22145
TRINITY_DN7609_c0_g3	-0.405296	-1.05431	-1.05431	0.265161	1.04115	1.2076
TRINITY_DN102119_c0_g1	-0.57899	-0.998365	-0.998365	0.337172	0.957919	1.28063
TRINITY_DN49987_c1_g1	-0.484282	-1.01515	-1.01515	0.235664	0.977956	1.30096
TRINITY_DN42478_c0_g2	-0.519225	-1.04845	-1.04845	0.545295	0.822775	1.24805
TRINITY_DN4038_c0_g1	-0.529658	-1.03498	-1.03498	0.476525	0.84213	1.28096
TRINITY_DN5420_c2_g1	-0.654472	-0.918337	-1.04124	0.447252	0.863619	1.30318
TRINITY_DN18589_c0_g2	-0.658637	-0.974178	-0.974178	0.446918	0.819796	1.34028
TRINITY_DN25608_c0_g2	-0.482866	-1.08391	-1.02648	0.426462	1.01648	1.15032
TRINITY_DN5350_c1_g1	-0.497261	-1.05323	-1.05323	0.461468	0.955895	1.18636
TRINITY_DN8399_c1_g1	-0.461489	-1.06725	-1.04222	0.39488	0.949845	1.22623
TRINITY_DN386_c2_g1	-0.523482	-1.13932	-0.928497	0.456161	0.869691	1.26545
TRINITY_DN6390_c0_g3	-0.560111	-1.15005	-0.902517	0.455623	0.991612	1.16544
TRINITY_DN31362_c0_g2	-0.485575	-1.13765	-0.958218	0.411624	0.96595	1.20387
TRINITY_DN13001_c0_g1	-0.493609	-1.1728	-0.93145	0.620392	0.69443	1.28304
TRINITY_DN8849_c0_g1	-0.603013	-1.22139	-0.789117	0.610207	0.734356	1.26896
TRINITY_DN10873_c0_g2	-0.573089	-1.2462	-0.814899	0.741767	0.707841	1.18458
TRINITY_DN69403_c1_g1	-0.461005	-1.36713	-0.778131	0.700164	0.897767	1.00833
TRINITY_DN492_c5_g2	-0.560735	-1.22197	-0.88143	0.724777	0.900423	1.03893
TRINITY_DN1636_c3_g1	-0.571208	-1.21534	-0.878467	0.695506	0.954971	1.01453
TRINITY_DN1640_c4_g1	-0.500734	-1.23089	-0.922278	0.748241	0.889827	1.01583
TRINITY_DN242_c0_g1	-0.551008	-1.23959	-0.865443	0.740136	0.840341	1.07556
TRINITY_DN30121_c2_g1	-0.351205	-1.29564	-0.936931	0.653799	0.841986	1.08799
TRINITY_DN5875_c0_g2	-0.292566	-1.35095	-0.91619	0.721184	0.778328	1.0602
TRINITY_DN5607_c1_g2	-0.416986	-1.23006	-0.966916	0.799077	0.692151	1.12274
TRINITY_DN6760_c0_g1	-0.465309	-1.19843	-0.977297	0.754822	0.795648	1.09057
TRINITY_DN4855_c1_g1	-0.480098	-1.25816	-0.901856	0.796814	0.781315	1.06199
TRINITY_DN77106_c0_g1	-0.493369	-1.25195	-0.767583	0.302599	0.923818	1.28648
TRINITY_DN19865_c0_g1	-0.496557	-1.22376	-0.809313	0.331453	0.905413	1.29276
TRINITY_DN60183_c0_g1	-0.424876	-1.31431	-0.839327	0.549045	0.899052	1.13042
TRINITY_DN30121_c0_g1	-0.383848	-1.29163	-0.852339	0.423298	0.873101	1.23142
TRINITY_DN5547_c1_g1	-0.154797	-1.39322	-0.890551	0.5183	0.705618	1.21465
TRINITY_DN693_c1_g1	-0.265172	-1.14674	-1.06304	0.482	0.631531	1.36142
TRINITY_DN1080_c5_g1	-0.268549	-1.28189	-0.90385	0.495894	0.589229	1.36916
TRINITY_DN108_c1_g1	-0.691147	-1.38176	-0.455123	0.461136	0.864249	1.20264
TRINITY_DN20727_c1_g1	-0.576826	-1.42501	-0.483902	0.409025	0.839901	1.23682
TRINITY_DN19970_c0_g1	-0.556381	-1.46456	-0.454373	0.404161	0.911368	1.15979
TRINITY_DN99_c1_g1	-0.538415	-1.38996	-0.573409	0.342048	1.07268	1.08705
TRINITY_DN7206_c0_g1	-0.589002	-1.36499	-0.518779	0.263665	1.02983	1.17927
TRINITY_DN13857_c0_g2	-0.651655	-1.33898	-0.51448	0.318541	0.979814	1.20676
TRINITY_DN19662_c0_g1	-0.71077	-1.20167	-0.59918	0.258646	0.917997	1.33498
TRINITY_DN12820_c0_g1	-0.775199	-1.17896	-0.592942	0.365048	0.823062	1.35899
TRINITY_DN14453_c0_g1	-0.817967	-1.20442	-0.498356	0.335464	0.836016	1.34926
TRINITY_DN6323_c0_g2	-0.665777	-1.28253	-0.635193	0.509555	0.81548	1.25846
TRINITY_DN6303_c0_g1	-0.658902	-1.16577	-0.803545	0.523739	0.861911	1.24256
TRINITY_DN24258_c0_g1	-0.734411	-1.16302	-0.723347	0.513728	0.828762	1.27829
TRINITY_DN23401_c2_g1	-0.755631	-1.17124	-0.707252	0.526949	0.881461	1.22571
TRINITY_DN38912_c1_g1	-0.776213	-1.15834	-0.695041	0.493856	0.91285	1.22289
TRINITY_DN11987_c0_g1	-0.832914	-1.22946	-0.594099	0.720892	0.811607	1.12398
TRINITY_DN11691_c2_g1	-0.70965	-1.30613	-0.612343	0.673957	0.816084	1.13809
TRINITY_DN15997_c0_g2	-0.716129	-1.26845	-0.667244	0.693776	0.847354	1.11069
TRINITY_DN65347_c0_g1	-0.667352	-1.38162	-0.527595	0.640716	0.764064	1.17179
TRINITY_DN8764_c0_g1	-0.748663	-1.35735	-0.48201	0.603354	0.867309	1.11736
TRINITY_DN5010_c0_g2	-0.598513	-1.41556	-0.566523	0.614847	0.924194	1.04156
TRINITY_DN10282_c1_g1	-0.640509	-1.42597	-0.525554	0.762189	0.802977	1.02687
TRINITY_DN16352_c0_g1	-0.716603	-1.47263	-0.330088	0.590489	0.966518	0.962314
TRINITY_DN363_c4_g1	-0.702426	-1.33667	-0.601279	0.730277	0.975592	0.934504
TRINITY_DN18228_c4_g1	-0.817616	-1.30598	-0.503936	0.663584	1.02114	0.942814
TRINITY_DN3840_c2_g2	-0.799576	-1.29908	-0.539383	0.678909	1.01229	0.946834
TRINITY_DN25978_c1_g1	-0.888552	-1.31661	-0.399851	0.677374	0.949979	0.977664
TRINITY_DN8325_c2_g3	-0.91746	-1.2313	-0.475299	0.593956	1.05262	0.977478
TRINITY_DN66496_c3_g1	-0.940044	-1.23734	-0.459694	0.697971	1.02761	0.911504
TRINITY_DN8029_c1_g1	-0.856461	-1.05622	-0.793863	0.69343	0.924379	1.08873
TRINITY_DN24755_c0_g1	-0.888603	-1.04772	-0.759439	0.630441	0.979278	1.08604
TRINITY_DN2093_c0_g2	-0.880342	-1.0835	-0.700885	0.53416	1.01638	1.11419
TRINITY_DN50070_c0_g1	-0.832432	-1.06203	-0.778451	0.548155	0.974717	1.15005
TRINITY_DN18023_c0_g2	-0.811759	-1.06896	-0.782135	0.511978	1.00005	1.15083
TRINITY_DN1933_c1_g1	-0.755537	-1.21848	-0.697075	0.686061	0.898473	1.08656
TRINITY_DN8046_c0_g1	-0.801766	-1.13754	-0.763718	0.732222	0.955853	1.01495
TRINITY_DN18083_c0_g1	-0.758427	-1.15166	-0.789355	0.74031	0.915513	1.04362
TRINITY_DN1779_c0_g1	-0.789312	-1.16332	-0.70654	0.645583	0.806247	1.20734
TRINITY_DN715_c2_g2	-0.839173	-1.1879	-0.631892	0.616217	0.923183	1.11956
TRINITY_DN6166_c0_g1	-0.865299	-1.10823	-0.704352	0.622899	0.910282	1.1447
TRINITY_DN11666_c0_g1	-0.87496	-1.11261	-0.632598	0.420517	1.11229	1.08736
TRINITY_DN29891_c0_g2	-0.891049	-1.1408	-0.576288	0.424772	1.02644	1.15692
TRINITY_DN2414_c0_g1	-0.732339	-1.21067	-0.670959	0.447057	1.07433	1.09258
TRINITY_DN498_c1_g2	-0.807863	-1.07719	-0.747243	0.416931	1.08662	1.12875
TRINITY_DN33580_c1_g1	-0.75086	-1.13583	-0.706521	0.345165	1.14573	1.10232
TRINITY_DN29586_c0_g1	-0.621672	-1.19053	-0.781711	0.39078	1.15395	1.04919
TRINITY_DN42521_c3_g1	-0.637402	-1.29887	-0.701824	0.633948	0.957858	1.04629
TRINITY_DN18918_c0_g1	-0.668386	-1.22058	-0.75767	0.561549	1.05352	1.03156
TRINITY_DN55253_c0_g1	-0.748646	-1.22253	-0.694066	0.636391	1.0065	1.02235
TRINITY_DN1786_c6_g1	-0.683511	-1.27548	-0.68877	0.642923	1.06775	0.937082
TRINITY_DN2351_c3_g1	-0.509137	-1.44677	-0.552015	0.898189	0.458042	1.15169
TRINITY_DN4614_c0_g3	-0.48583	-1.37625	-0.666233	0.923619	0.424567	1.18013
TRINITY_DN12045_c0_g1	-0.544553	-1.38089	-0.618928	0.877155	0.47699	1.19022
TRINITY_DN1996_c0_g2	-0.617709	-1.3118	-0.632314	0.780606	0.501975	1.27924
TRINITY_DN12871_c0_g1	-0.532359	-1.44176	-0.555093	0.727894	0.602676	1.19864
TRINITY_DN25175_c0_g1	-0.512512	-1.42354	-0.64267	0.9128	0.636738	1.02918
TRINITY_DN24210_c0_g1	-0.557629	-1.41185	-0.627107	0.947912	0.674598	0.974081
TRINITY_DN25585_c0_g1	-0.619291	-1.33155	-0.687506	0.902167	0.710427	1.02575
TRINITY_DN27789_c2_g1	-0.606043	-1.37624	-0.643408	0.925748	0.743268	0.956678
TRINITY_DN11135_c0_g1	-0.481643	-1.40015	-0.693698	0.639229	0.821112	1.11515
TRINITY_DN69901_c0_g1	-0.461542	-1.40019	-0.697237	0.618412	0.776641	1.16392
TRINITY_DN10014_c0_g1	-0.605715	-1.36504	-0.624756	0.641325	0.805725	1.14846
TRINITY_DN2371_c4_g1	-0.590328	-1.34103	-0.684135	0.650415	0.857432	1.10765
TRINITY_DN7879_c0_g1	-0.84797	-1.20773	-0.561374	0.748563	0.617077	1.25143
TRINITY_DN5098_c1_g2	-0.813325	-1.32026	-0.425444	0.788632	0.549564	1.22084
TRINITY_DN8407_c0_g1	-0.877157	-1.26928	-0.390303	0.744014	0.50476	1.28796
TRINITY_DN34238_c3_g2	-0.892189	-1.18068	-0.452297	0.598267	0.521285	1.40562
TRINITY_DN64529_c0_g1	-0.965974	-1.11905	-0.462728	0.564617	0.594523	1.38861
TRINITY_DN6944_c0_g3	-0.894625	-1.18177	-0.469951	0.551132	0.618111	1.3771
TRINITY_DN40524_c0_g3	-0.91417	-1.25128	-0.352458	0.584783	0.603291	1.32983
TRINITY_DN1049_c0_g2	-0.906094	-1.24227	-0.315622	0.609385	0.455589	1.39901
TRINITY_DN17718_c1_g2	-0.671454	-1.28537	-0.608949	0.582315	0.660068	1.32339
TRINITY_DN9435_c1_g1	-0.791595	-1.1817	-0.620333	0.646437	0.600422	1.34676
TRINITY_DN9062_c5_g1	-0.737112	-1.18735	-0.69839	0.642528	0.68567	1.29465
TRINITY_DN65218_c1_g4	-0.744131	-1.07244	-0.720464	0.536198	0.506515	1.49432
TRINITY_DN11123_c0_g1	-0.685097	-1.08098	-0.774348	0.501521	0.554479	1.48443
TRINITY_DN47047_c0_g1	-0.751856	-1.09128	-0.706602	0.464521	0.621485	1.46373
TRINITY_DN22596_c0_g1	-0.716579	-1.16919	-0.648293	0.453939	0.634056	1.44607
TRINITY_DN17922_c2_g1	-0.668837	-1.21446	-0.609741	0.369595	0.664953	1.45849
TRINITY_DN66912_c0_g1	-0.553994	-1.27649	-0.574665	0.323058	0.560691	1.5214
TRINITY_DN4574_c4_g1	-0.472584	-1.31693	-0.713242	0.46884	0.666634	1.36728
TRINITY_DN5032_c0_g1	-0.424686	-1.42719	-0.59624	0.516692	0.581581	1.34984
TRINITY_DN21139_c0_g2	-1.27185	-0.805308	-0.557313	0.657253	0.853375	1.12385
TRINITY_DN9761_c0_g1	-1.32026	-0.754724	-0.52609	0.575257	0.895283	1.13053
TRINITY_DN5913_c0_g1	-1.30003	-0.853821	-0.462424	0.651567	0.903236	1.06147
TRINITY_DN10682_c0_g1	-1.27657	-0.870281	-0.44294	0.574124	0.840934	1.17473
TRINITY_DN2089_c2_g1	-1.23541	-0.910758	-0.465246	0.565338	0.936382	1.10969
TRINITY_DN29771_c0_g2	-1.13468	-0.982611	-0.451081	0.399602	0.957835	1.21094
TRINITY_DN13120_c0_g1	-1.24257	-0.791703	-0.533432	0.394235	0.970005	1.20347
TRINITY_DN8969_c3_g1	-1.29637	-0.849301	-0.384862	0.403434	0.951805	1.17529
TRINITY_DN5110_c0_g2	-1.29006	-0.849196	-0.429839	0.481622	0.946005	1.14147
TRINITY_DN6985_c0_g2	-1.17242	-0.959751	-0.386524	0.308153	1.19668	1.01386
TRINITY_DN7635_c1_g1	-1.12341	-1.03014	-0.406952	0.388274	1.10996	1.06226
TRINITY_DN42879_c0_g2	-1.15814	-0.991875	-0.409507	0.389334	1.06559	1.10459
TRINITY_DN8775_c0_g2	-1.19678	-0.946128	-0.421275	0.40637	1.04822	1.10959
TRINITY_DN9481_c0_g1	-1.03357	-1.03357	-0.515538	0.361421	1.1165	1.10476
TRINITY_DN10452_c2_g2	-1.03544	-0.958199	-0.580894	0.304579	1.09512	1.17483
TRINITY_DN65831_c1_g1	-1.1058	-0.912646	-0.570087	0.356263	1.09534	1.13692
TRINITY_DN2216_c0_g3	-1.17486	-0.887515	-0.556011	0.474851	1.06715	1.07638
TRINITY_DN6987_c0_g1	-1.13152	-0.863112	-0.636099	0.458238	1.09708	1.07541
TRINITY_DN5417_c1_g1	-1.08269	-0.874409	-0.657773	0.387796	1.12404	1.10303
TRINITY_DN38643_c1_g1	-1.20715	-0.992794	-0.393306	0.557528	1.11666	0.919065
TRINITY_DN9763_c0_g1	-1.18684	-0.996579	-0.432585	0.616447	1.12624	0.873315
TRINITY_DN74777_c0_g1	-1.10605	-1.10605	-0.385059	0.543166	1.04331	1.01069
TRINITY_DN2182_c8_g1	-1.12343	-1.12343	-0.356674	0.624294	0.999051	0.980183
TRINITY_DN101415_c0_g1	-1.06515	-1.06515	-0.512726	0.57696	1.05383	1.01222
TRINITY_DN31016_c0_g1	-1.04869	-1.04869	-0.539947	0.523393	1.03917	1.07477
TRINITY_DN20428_c0_g1	-1.11985	-0.956145	-0.564497	0.540015	1.1381	0.962384
TRINITY_DN15488_c0_g2	-1.10056	-0.97995	-0.578829	0.609644	1.1276	0.922097
TRINITY_DN5938_c0_g2	-1.08801	-0.956934	-0.615852	0.596546	1.16408	0.900167
TRINITY_DN11038_c2_g1	-1.04031	-1.04031	-0.56622	0.568853	1.16613	0.911847
TRINITY_DN13207_c0_g1	-1.07381	-1.07381	-0.474341	0.553242	1.14149	0.927237
TRINITY_DN51507_c0_g3	-0.983629	-1.27817	-0.196692	0.394409	0.839336	1.22475
TRINITY_DN17642_c0_g1	-1.04139	-1.18915	-0.238952	0.337683	0.895612	1.2362
TRINITY_DN6824_c0_g1	-1.11752	-1.22568	-0.158197	0.564749	0.846701	1.08995
TRINITY_DN234_c11_g1	-1.11847	-1.16286	-0.216635	0.518298	0.743182	1.23649
TRINITY_DN9007_c0_g2	-0.863403	-1.26504	-0.420298	0.444087	0.871243	1.23341
TRINITY_DN1018_c5_g1	-0.864012	-1.30856	-0.381691	0.50486	0.882285	1.16712
TRINITY_DN3854_c1_g1	-1.00811	-1.18501	-0.385055	0.486756	0.985506	1.10591
TRINITY_DN8370_c5_g1	-0.979833	-1.26804	-0.324362	0.574848	0.97084	1.02655
TRINITY_DN2081_c0_g3	-0.945583	-1.26146	-0.372513	0.535762	1.01058	1.03321
TRINITY_DN18888_c1_g2	-1.03779	-1.03779	-0.497648	0.390159	0.913816	1.26926
TRINITY_DN3500_c1_g2	-0.99953	-1.10699	-0.430107	0.342778	0.914535	1.27932
TRINITY_DN12397_c0_g1	-0.995638	-1.10135	-0.473855	0.386233	0.958595	1.22602
TRINITY_DN41895_c1_g1	-0.942403	-1.13965	-0.483122	0.390391	0.910722	1.26406
TRINITY_DN14380_c0_g1	-0.918695	-1.07918	-0.541499	0.339272	0.814737	1.38537
TRINITY_DN81609_c1_g1	-0.938727	-1.09665	-0.538749	0.401539	0.85762	1.31497
TRINITY_DN22618_c1_g1	-0.963833	-1.10586	-0.507211	0.451624	0.809215	1.31607
TRINITY_DN1882_c0_g2	-0.93076	-1.11059	-0.568188	0.503141	0.823171	1.28323
TRINITY_DN16481_c0_g4	-0.857244	-1.17369	-0.553312	0.465717	0.813857	1.30467
TRINITY_DN39041_c0_g2	-0.867287	-1.17951	-0.528105	0.400841	0.9231	1.25096
TRINITY_DN16864_c0_g1	-0.845941	-1.12378	-0.652148	0.472013	0.898213	1.25165
TRINITY_DN4848_c2_g1	-0.893999	-1.15736	-0.580449	0.547223	0.880808	1.20378
TRINITY_DN60_c2_g2	-0.950121	-1.04048	-0.641661	0.510652	0.84684	1.27477
TRINITY_DN32615_c0_g1	-0.992493	-0.992493	-0.646022	0.478369	0.893551	1.25909
TRINITY_DN18546_c0_g3	-0.99856	-0.99856	-0.619473	0.452177	0.888301	1.27611
TRINITY_DN40380_c0_g1	-1.00354	-1.09447	-0.521412	0.521535	0.889818	1.20806
TRINITY_DN40412_c0_g1	-1.01103	-1.01103	-0.612522	0.478468	0.961573	1.19453
TRINITY_DN54274_c0_g1	-1.09378	-1.09378	-0.39923	0.528542	0.870447	1.1878
TRINITY_DN4767_c0_g3	-1.13965	-1.07063	-0.407009	0.624961	0.91237	1.07996
TRINITY_DN701_c2_g1	-1.11168	-1.11168	-0.387457	0.621731	0.912644	1.07645
TRINITY_DN68714_c0_g1	-1.05951	-0.988658	-0.59276	0.55721	0.858519	1.22519
TRINITY_DN22657_c0_g1	-1.13871	-0.952854	-0.5407	0.561531	0.887455	1.18328
TRINITY_DN2688_c1_g1	-1.12404	-1.0243	-0.486921	0.639879	0.839542	1.15584
TRINITY_DN35101_c0_g1	-1.12632	-1.02983	-0.475711	0.616493	0.878025	1.13735
TRINITY_DN5560_c0_g1	-1.03303	-1.12254	-0.492862	0.674695	0.871108	1.10263
TRINITY_DN10438_c2_g1	-1.06113	-1.06113	-0.54449	0.711159	0.84815	1.10744
TRINITY_DN21369_c1_g1	-1.13376	-1.03062	-0.377182	0.512785	0.706789	1.32199
TRINITY_DN16362_c0_g1	-1.12732	-1.00486	-0.427582	0.580066	0.643057	1.33663
TRINITY_DN14856_c1_g1	-1.00131	-1.00131	-0.599106	0.571033	0.663252	1.36743
TRINITY_DN8524_c2_g2	-1.0375	-1.04912	-0.500885	0.617664	0.63109	1.33876
TRINITY_DN9617_c1_g4	-0.985769	-1.05854	-0.603921	0.68669	0.709023	1.25251
TRINITY_DN5208_c1_g1	-0.978357	-1.05191	-0.628429	0.657161	0.770045	1.23149
TRINITY_DN23459_c0_g3	-1.03095	-1.05005	-0.553909	0.609554	0.783363	1.24198
TRINITY_DN1522_c0_g2	-1.01592	-1.05676	-0.534601	0.548658	0.759709	1.29892
TRINITY_DN8555_c1_g2	-1.14929	-1.14929	-0.290471	0.702586	0.92239	0.96408
TRINITY_DN1196_c0_g2	-1.07712	-1.2402	-0.254244	0.709801	0.940556	0.921205
TRINITY_DN19351_c1_g1	-1.15729	-1.19571	-0.204686	0.78154	0.90946	0.866685
TRINITY_DN29358_c0_g1	-1.13872	-1.1562	-0.310112	0.817104	0.940652	0.847273
TRINITY_DN7017_c2_g1	-1.18682	-1.11687	-0.287182	0.755048	0.97441	0.861409
TRINITY_DN31701_c0_g1	-1.14375	-1.21078	-0.195939	0.933532	0.742402	0.874535
TRINITY_DN119_c10_g1	-1.17097	-1.14641	-0.271393	0.920948	0.802686	0.865139
TRINITY_DN20071_c0_g1	-1.17884	-1.11628	-0.312245	0.871419	0.850426	0.885525
TRINITY_DN14629_c3_g1	-0.918224	-1.27089	-0.446367	1.00884	0.842487	0.784156
TRINITY_DN13095_c0_g4	-0.965225	-1.25049	-0.423376	0.928231	0.865932	0.844931
TRINITY_DN6614_c3_g1	-0.944684	-1.25809	-0.437434	0.944186	0.891054	0.804967
TRINITY_DN92188_c0_g1	-0.980292	-1.33404	-0.245	0.929248	0.875268	0.754815
TRINITY_DN3146_c4_g1	-1.03858	-1.25209	-0.301731	0.91543	0.934622	0.742341
TRINITY_DN4224_c0_g1	-1.01692	-1.26862	-0.307515	0.960053	0.874964	0.758044
TRINITY_DN19332_c0_g2	-0.998398	-1.2978	-0.284188	0.966085	0.776597	0.837701
TRINITY_DN40800_c1_g1	-0.910266	-1.35797	-0.315016	0.867681	0.815003	0.900562
TRINITY_DN9969_c0_g1	-0.932228	-1.31853	-0.354793	0.915705	0.834167	0.855683
TRINITY_DN431_c4_g1	-0.974413	-1.28224	-0.346241	0.782941	0.816694	1.00326
TRINITY_DN16132_c0_g1	-0.987026	-1.28241	-0.324982	0.926337	0.71946	0.948618
TRINITY_DN13034_c0_g1	-1.06364	-1.22565	-0.30549	0.912581	0.728349	0.95385
TRINITY_DN15328_c0_g1	-1.26772	-1.0279	-0.290675	0.751546	0.961071	0.873683
TRINITY_DN14964_c0_g1	-1.18387	-1.06224	-0.386525	0.798061	0.939291	0.895283
TRINITY_DN91_c0_g4	-1.23886	-1.01402	-0.372114	0.864253	0.907842	0.852893
TRINITY_DN2346_c3_g2	-1.25267	-1.04697	-0.283176	0.937095	0.928073	0.717648
TRINITY_DN15873_c1_g1	-1.21165	-1.04285	-0.357617	0.93528	0.972281	0.704557
TRINITY_DN4584_c0_g1	-1.26335	-0.992687	-0.346216	0.95517	0.945703	0.701384
TRINITY_DN13632_c0_g1	-1.23053	-1.1349	-0.172762	0.863221	0.937572	0.737399
TRINITY_DN6680_c0_g1	-1.17056	-1.16595	-0.235586	0.905028	0.889421	0.777639
TRINITY_DN3194_c0_g2	-1.0974	-1.18299	-0.318758	0.77729	1.03518	0.786675
TRINITY_DN52875_c0_g2	-1.05565	-1.24519	-0.268975	0.773494	1.05799	0.738327
TRINITY_DN23682_c0_g1	-1.10626	-1.10626	-0.424683	0.734613	1.05723	0.845364
TRINITY_DN20540_c0_g2	-1.10619	-1.10619	-0.41321	0.714548	1.1061	0.804933
TRINITY_DN9536_c1_g1	-1.08226	-1.09936	-0.441767	0.76407	1.16698	0.692336
TRINITY_DN30134_c0_g1	-1.10412	-1.06029	-0.479983	0.841172	1.11718	0.686048
TRINITY_DN9294_c2_g2	-1.03559	-1.16727	-0.452792	0.807433	0.932243	0.91597
TRINITY_DN14057_c0_g1	-0.975942	-1.22032	-0.450734	0.768484	0.950313	0.928194
TRINITY_DN53590_c0_g2	-1.0008	-1.22662	-0.409583	0.810261	0.890629	0.936112
TRINITY_DN22312_c0_g1	-1.12315	-1.12315	-0.382252	0.739919	0.944317	0.944317
TRINITY_DN32515_c0_g1	-1.14772	-1.11043	-0.364854	0.769359	0.984479	0.869167
TRINITY_DN959_c0_g2	-1.12904	-1.12904	-0.363635	0.746595	0.975248	0.899878
TRINITY_DN11644_c0_g3	-1.15252	-1.12168	-0.340986	0.764148	0.934826	0.91621
TRINITY_DN20520_c0_g1	-1.1285	-1.1285	-0.37217	0.799694	0.941537	0.887946
TRINITY_DN4002_c2_g1	-1.08304	-1.08304	-0.496033	0.712722	0.976044	0.973337
TRINITY_DN13465_c1_g1	-1.09233	-1.09233	-0.455048	0.65004	1.04273	0.946942
TRINITY_DN15122_c0_g1	-1.11301	-1.07584	-0.455023	0.696539	1.06177	0.885559
TRINITY_DN24298_c0_g2	-1.05801	-1.11371	-0.484902	0.715561	1.03852	0.902545
TRINITY_DN44098_c0_g1	-1.19464	-1.00644	-0.448189	0.844262	0.995294	0.809718
TRINITY_DN13420_c1_g3	-1.19672	-0.99485	-0.455704	0.831868	1.0314	0.784009
TRINITY_DN15569_c0_g1	-1.19061	-1.00011	-0.462683	0.938302	0.94964	0.76546
TRINITY_DN826_c3_g1	-1.13335	-1.0433	-0.493162	0.88436	0.955398	0.830045
TRINITY_DN6373_c0_g1	-1.12465	-1.04431	-0.503413	0.935884	0.92991	0.806572
TRINITY_DN18_c1_g1	-1.05536	-1.08356	-0.547455	0.919878	0.937807	0.828695
TRINITY_DN2138_c3_g1	-1.06194	-1.08215	-0.54113	0.909877	0.935667	0.839677
TRINITY_DN5705_c0_g2	-1.00654	-1.14954	-0.520997	0.942522	0.892761	0.841798
TRINITY_DN3647_c2_g1	-1.03289	-1.10561	-0.549312	0.916181	0.873339	0.898288
TRINITY_DN1372_c20_g1	-1.03649	-1.03649	-0.635755	0.931661	0.898049	0.879031
TRINITY_DN89940_c0_g1	-1.04517	-1.04437	-0.614778	0.92883	0.892124	0.883369
TRINITY_DN7906_c0_g1	-1.06185	-1.01981	-0.623706	0.938755	0.912652	0.853962
TRINITY_DN17425_c2_g2	-1.03189	-1.04315	-0.631558	0.948178	0.918561	0.839864
TRINITY_DN44_c0_g2	-1.05958	-1.05958	-0.575954	0.868121	0.92455	0.902449
TRINITY_DN6881_c3_g1	-1.05761	-1.05761	-0.58144	0.920166	0.898071	0.878419
TRINITY_DN4945_c1_g1	-1.04492	-1.04811	-0.610663	0.89867	0.898927	0.906099
TRINITY_DN5568_c0_g1	-1.00633	-1.0539	-0.647271	0.933187	0.966825	0.807491
TRINITY_DN581_c4_g1	-1.03752	-1.05148	-0.611104	0.908629	0.97991	0.811573
TRINITY_DN2842_c1_g1	-1.03201	-1.04036	-0.630707	0.926865	0.983645	0.792571
TRINITY_DN4245_c0_g1	-1.06606	-1.02406	-0.602914	0.882745	1.03457	0.775725
TRINITY_DN16212_c3_g1	-1.04533	-1.04533	-0.604567	0.852378	1.03205	0.810801
TRINITY_DN4536_c0_g3	-1.04885	-1.04885	-0.600721	0.865072	0.987362	0.845996
TRINITY_DN7939_c0_g1	-1.07284	-1.00034	-0.630889	0.876083	0.991638	0.836339
TRINITY_DN8921_c0_g1	-1.06172	-1.01628	-0.627338	0.897269	0.962018	0.846051
TRINITY_DN5070_c3_g1	-1.04985	-1.07242	-0.56554	0.791551	0.989521	0.906742
TRINITY_DN1336_c5_g1	-1.07388	-1.07388	-0.53575	0.830936	0.931409	0.921169
TRINITY_DN23674_c0_g1	-1.0772	-1.0772	-0.526083	0.826474	0.946836	0.907172
TRINITY_DN5116_c3_g1	-1.0419	-1.11583	-0.516294	0.873421	0.997419	0.803182
TRINITY_DN392_c4_g1	-1.08705	-1.07452	-0.513686	0.859306	0.987421	0.828525
TRINITY_DN64760_c0_g1	-1.10054	-1.10054	-0.457807	0.865054	0.970418	0.823414
TRINITY_DN26895_c0_g1	-1.4037	-0.796935	-0.351513	0.699008	0.745929	1.10722
TRINITY_DN392_c2_g2	-1.30772	-0.91605	-0.351372	0.711103	0.726732	1.1373
TRINITY_DN4113_c0_g1	-1.35508	-0.886354	-0.290965	0.638448	0.732106	1.16184
TRINITY_DN44009_c0_g2	-1.3255	-0.890051	-0.337614	0.650172	0.724079	1.17892
TRINITY_DN5421_c0_g1	-1.37807	-0.886564	-0.308986	0.807797	0.820202	0.945618
TRINITY_DN49781_c1_g1	-1.34831	-0.938588	-0.279536	0.730396	0.873385	0.962651
TRINITY_DN7578_c0_g2	-1.37667	-0.88044	-0.305363	0.676817	0.927941	0.957711
TRINITY_DN40195_c0_g1	-1.35573	-1.00024	-0.0898329	0.641696	0.663029	1.14108
TRINITY_DN1923_c3_g1	-1.24344	-1.08302	-0.248243	0.813726	0.822821	0.93815
TRINITY_DN10047_c0_g1	-1.23188	-1.08161	-0.253688	0.736968	0.792077	1.03813
TRINITY_DN37326_c0_g1	-1.23192	-1.08853	-0.245569	0.834381	0.721432	1.01021
TRINITY_DN6606_c0_g1	-1.28335	-1.01337	-0.232513	0.789098	0.609954	1.13018
TRINITY_DN18354_c0_g1	-1.24068	-0.990244	-0.359389	0.764278	0.689816	1.13622
TRINITY_DN40147_c0_g1	-1.32367	-0.962075	-0.265742	0.628651	1.02407	0.898766
TRINITY_DN7785_c1_g1	-1.21131	-1.01716	-0.381756	0.642979	1.02781	0.939443
TRINITY_DN19662_c3_g1	-1.24723	-0.964132	-0.417499	0.726783	0.992274	0.909803
TRINITY_DN78221_c0_g1	-1.23071	-0.991393	-0.404855	0.721853	0.990047	0.915055
TRINITY_DN15806_c0_g1	-1.38289	-0.824523	-0.363979	0.691777	1.06279	0.81683
TRINITY_DN4752_c0_g1	-1.31744	-0.938895	-0.326519	0.763019	1.04798	0.771852
TRINITY_DN1595_c0_g4	-1.37431	-0.772587	-0.449055	0.676461	1.04008	0.879409
TRINITY_DN3094_c0_g1	-1.342	-0.849828	-0.412766	0.698418	0.984026	0.922149
TRINITY_DN63_c2_g1	-1.30832	-0.854586	-0.460544	0.698456	1.01365	0.911343
TRINITY_DN28167_c2_g2	-1.30403	-0.840115	-0.484255	0.729605	1.05938	0.839414
TRINITY_DN41943_c2_g1	-1.26581	-0.894272	-0.462572	0.648341	1.07302	0.901291
TRINITY_DN2033_c0_g1	-1.26359	-0.858702	-0.539091	0.901439	0.796104	0.963838
TRINITY_DN1282_c1_g1	-1.313	-0.806821	-0.526105	0.847618	0.81888	0.979425
TRINITY_DN478_c7_g2	-1.30126	-0.816333	-0.530838	0.80912	0.841128	0.998181
TRINITY_DN55921_c0_g1	-1.2856	-0.954053	-0.366485	0.807993	0.770241	1.0279
TRINITY_DN26676_c0_g1	-1.29656	-0.866871	-0.462886	0.796517	0.765411	1.06439
TRINITY_DN5453_c0_g1	-1.29992	-0.873073	-0.449469	0.820451	0.744184	1.05782
TRINITY_DN9271_c1_g1	-1.23312	-1.03749	-0.33208	0.746228	0.848593	1.00787
TRINITY_DN37077_c0_g1	-1.28205	-0.981372	-0.338971	0.762892	0.872394	0.967103
TRINITY_DN37742_c0_g1	-1.1657	-1.0271	-0.444932	0.705981	0.856314	1.07544
TRINITY_DN30739_c0_g1	-1.24491	-0.976341	-0.389354	0.70451	0.825724	1.08037
TRINITY_DN11424_c5_g1	-1.24157	-0.964882	-0.415046	0.684543	0.895177	1.04178
TRINITY_DN14887_c0_g1	-1.2178	-1.02711	-0.384468	0.865428	0.813066	0.950877
TRINITY_DN3130_c14_g1	-1.21956	-0.967075	-0.469728	0.905335	0.830231	0.9208
TRINITY_DN6844_c0_g1	-1.19885	-1.00427	-0.448801	0.900274	0.811942	0.939703
TRINITY_DN6960_c0_g1	-1.17971	-1.0215	-0.454022	0.886349	0.818898	0.949986
TRINITY_DN55281_c0_g2	-1.18499	-0.952599	-0.523717	0.768469	0.819731	1.07311
TRINITY_DN4978_c0_g2	-1.18803	-0.96751	-0.504283	0.790106	0.820766	1.04895
TRINITY_DN28943_c0_g1	-1.21001	-0.940187	-0.50987	0.739042	0.943273	0.977754
TRINITY_DN20423_c0_g1	-1.21842	-0.947168	-0.490747	0.780156	0.871571	1.0046
TRINITY_DN57006_c3_g1	-0.968482	-1.0577	-0.642369	0.93381	0.589867	1.14487
TRINITY_DN10113_c2_g1	-0.992576	-1.00829	-0.674117	0.849688	0.633449	1.19184
TRINITY_DN86014_c0_g1	-0.982025	-0.982025	-0.726243	0.931299	0.625056	1.13394
TRINITY_DN21280_c0_g2	-0.965737	-1.02527	-0.69508	0.897761	0.641178	1.14715
TRINITY_DN69569_c0_g4	-0.905145	-1.09557	-0.670243	0.835529	0.645021	1.1904
TRINITY_DN7293_c0_g1	-0.857125	-1.02989	-0.790064	0.865587	0.597155	1.21434
TRINITY_DN22569_c0_g1	-1.0528	-1.0528	-0.524659	0.871837	0.561545	1.19688
TRINITY_DN6072_c0_g1	-1.062	-1.062	-0.512291	0.807971	0.633352	1.19496
TRINITY_DN41287_c1_g1	-1.07306	-1.07306	-0.479722	0.788058	0.638539	1.19924
TRINITY_DN16528_c0_g1	-1.01116	-1.01116	-0.583027	0.741248	0.526901	1.3372
TRINITY_DN16385_c1_g1	-1.01816	-1.00159	-0.604519	0.862526	0.494269	1.26747
TRINITY_DN17227_c0_g1	-1.02106	-1.02106	-0.532396	0.953209	0.358689	1.26261
TRINITY_DN44857_c0_g1	-1.03598	-1.03598	-0.526425	0.974246	0.41945	1.20469
TRINITY_DN15793_c0_g1	-0.985177	-0.985177	-0.640125	1.05462	0.373876	1.18199
TRINITY_DN55897_c0_g1	-1.02337	-1.02337	-0.594375	1.0265	0.49508	1.11953
TRINITY_DN877_c0_g2	-1.01603	-1.02181	-0.583582	1.02398	0.439163	1.15828
TRINITY_DN4668_c2_g1	-0.857986	-1.09885	-0.67156	0.791601	0.536404	1.30039
TRINITY_DN32155_c0_g2	-0.805309	-1.04761	-0.776292	0.820424	0.490638	1.31815
TRINITY_DN8171_c1_g1	-0.738619	-1.21287	-0.652615	0.873615	0.47989	1.2506
TRINITY_DN27062_c0_g2	-0.819655	-1.17341	-0.61068	0.814243	0.498404	1.2911
TRINITY_DN17024_c0_g1	-0.793341	-1.16342	-0.613337	0.814742	0.410545	1.34481
TRINITY_DN3614_c7_g1	-0.821948	-1.09478	-0.754888	0.987899	0.556739	1.12698
TRINITY_DN41718_c0_g1	-0.769087	-1.08708	-0.796369	0.980983	0.49431	1.17724
TRINITY_DN18787_c0_g1	-0.788305	-1.10377	-0.746221	0.973616	0.464975	1.19971
TRINITY_DN5632_c0_g1	-0.857335	-1.12671	-0.597108	0.914829	0.378334	1.28799
TRINITY_DN6462_c3_g1	-0.816252	-1.18744	-0.599239	1.01266	0.424564	1.16571
TRINITY_DN5013_c0_g1	-0.838748	-1.20071	-0.620907	1.01628	0.615985	1.0281
TRINITY_DN16635_c0_g1	-0.943435	-1.11413	-0.601534	1.00516	0.573308	1.08063
TRINITY_DN31748_c0_g1	-0.945578	-1.14176	-0.55879	0.973578	0.568473	1.10408
TRINITY_DN14777_c0_g1	-0.936517	-1.15362	-0.542957	1.15979	0.553797	0.919504
TRINITY_DN25523_c0_g1	-0.893035	-1.18747	-0.547952	1.08982	0.523623	1.01502
TRINITY_DN10543_c0_g1	-0.968231	-1.10842	-0.545742	1.0757	0.470995	1.0757
TRINITY_DN86843_c0_g1	-1.01375	-1.02319	-0.613951	1.10351	0.515286	1.03209
TRINITY_DN11451_c0_g1	-0.939189	-1.07188	-0.641355	1.11923	0.512004	1.02119
TRINITY_DN5703_c0_g2	-1.11443	-1.05555	-0.44995	0.984592	0.55803	1.07731
TRINITY_DN2168_c1_g4	-1.09071	-1.09071	-0.443326	0.929404	0.599403	1.09594
TRINITY_DN3980_c0_g1	-1.17167	-0.956786	-0.515007	1.01005	0.601861	1.03155
TRINITY_DN69064_c1_g1	-1.19426	-0.986712	-0.453146	0.976871	0.645206	1.01204
TRINITY_DN15934_c0_g1	-1.05016	-1.05016	-0.570016	1.06279	0.649154	0.958384
TRINITY_DN24290_c0_g1	-1.04734	-1.01999	-0.608814	1.03178	0.627882	1.01648
TRINITY_DN8346_c1_g1	-1.02495	-1.06722	-0.584033	0.956282	0.665175	1.05475
TRINITY_DN1949_c0_g1	-1.04495	-1.06728	-0.560662	0.976787	0.671816	1.0243
TRINITY_DN14353_c0_g2	-1.05908	-1.0072	-0.623344	0.969469	0.692704	1.02744
TRINITY_DN4028_c1_g1	-1.10448	-0.961719	-0.615854	0.93563	0.678839	1.06758
TRINITY_DN6591_c0_g4	-0.960866	-1.17482	-0.540531	0.989884	0.806958	0.879377
TRINITY_DN1841_c0_g3	-0.991448	-1.14903	-0.534783	0.970952	0.763609	0.940701
TRINITY_DN22643_c0_g2	-0.993692	-1.15071	-0.532336	0.952922	0.78695	0.936864
TRINITY_DN19868_c0_g1	-1.0582	-1.07271	-0.543075	1.02501	0.714075	0.934895
TRINITY_DN2147_c1_g1	-1.06476	-1.09265	-0.508096	1.01356	0.719984	0.931968
TRINITY_DN238_c1_g1	-1.0823	-1.0823	-0.480604	1.12272	0.702864	0.819608
TRINITY_DN1957_c0_g2	-1.07972	-1.07972	-0.501859	1.07305	0.750474	0.837784
TRINITY_DN11740_c2_g1	-1.06367	-1.06659	-0.539305	1.08416	0.729488	0.855917
TRINITY_DN49194_c0_g1	-0.993697	-1.21001	-0.42715	0.957066	0.680026	0.993767
TRINITY_DN326_c2_g1	-0.94859	-1.25021	-0.424273	0.971038	0.668522	0.983515
TRINITY_DN28666_c0_g2	-1.0519	-1.1596	-0.408226	0.940886	0.630059	1.04878
TRINITY_DN6557_c4_g1	-0.991699	-1.16053	-0.496742	0.958747	0.65102	1.0392
TRINITY_DN14102_c0_g1	-0.981887	-1.1874	-0.461928	0.972426	0.615854	1.04294
TRINITY_DN81145_c0_g1	-1.07376	-1.10354	-0.466466	1.05486	0.659171	0.929742
TRINITY_DN6046_c4_g1	-1.10079	-1.10079	-0.41895	1.03334	0.601741	0.985449
TRINITY_DN18205_c0_g2	-1.07724	-1.07724	-0.47814	1.08851	0.58036	0.963751
TRINITY_DN46844_c0_g1	-1.16411	-1.07901	-0.371965	0.964312	0.667567	0.983204
TRINITY_DN11860_c0_g1	-1.13155	-1.13155	-0.335199	1.0573	0.666467	0.874524
TRINITY_DN30406_c0_g1	-0.71572	-1.28731	-0.645286	0.90168	0.678678	1.06796
TRINITY_DN11381_c0_g1	-0.695926	-1.31565	-0.625974	0.817479	0.725243	1.09483
TRINITY_DN33786_c0_g1	-0.69183	-1.31803	-0.6091	0.81942	0.652259	1.14729
TRINITY_DN5792_c0_g1	-0.863387	-1.23806	-0.536735	0.856798	0.653074	1.12831
TRINITY_DN16593_c0_g2	-0.76778	-1.31525	-0.508958	0.882437	0.553439	1.15611
TRINITY_DN46705_c0_g1	-0.791317	-1.25354	-0.583153	0.901846	0.580911	1.14525
TRINITY_DN2899_c0_g1	-0.791306	-1.40937	-0.378997	0.962531	0.738444	0.878698
TRINITY_DN32492_c0_g1	-0.716272	-1.4266	-0.438649	0.96253	0.703856	0.915135
TRINITY_DN8704_c0_g1	-0.836895	-1.25739	-0.573234	0.969004	0.783983	0.914535
TRINITY_DN1828_c6_g1	-0.819341	-1.26399	-0.576573	1.01966	0.737423	0.902814
TRINITY_DN2524_c1_g1	-0.81481	-1.33117	-0.485473	0.934589	0.761071	0.935792
TRINITY_DN7025_c2_g1	-0.769198	-1.32567	-0.548663	0.973061	0.772781	0.897693
TRINITY_DN8369_c0_g1	-0.896407	-1.31654	-0.404144	0.878774	0.777679	0.960636
TRINITY_DN38044_c0_g1	-0.846307	-1.31638	-0.474284	0.88674	0.811853	0.938377
TRINITY_DN64979_c0_g1	-0.840087	-1.30829	-0.490383	0.83921	0.803065	0.996482
TRINITY_DN11238_c0_g1	-0.862194	-1.31045	-0.442399	0.788732	0.749111	1.0772
TRINITY_DN6568_c1_g1	-0.892871	-1.25797	-0.492383	0.809061	0.773542	1.06062
TRINITY_DN8019_c0_g1	-0.915238	-1.28332	-0.417483	0.838902	0.717884	1.05926
TRINITY_DN8028_c2_g1	-0.907515	-1.29815	-0.397445	0.906404	0.65823	1.03847
TRINITY_DN668_c3_g1	-0.849764	-1.4197	-0.27487	0.830471	0.737605	0.976253
TRINITY_DN100574_c0_g1	-0.808135	-1.37011	-0.395447	0.753269	0.699328	1.1211
TRINITY_DN3175_c1_g1	-0.980383	-1.25559	-0.350266	0.739976	0.713675	1.13259
TRINITY_DN50568_c1_g1	-1.00664	-1.26217	-0.284531	0.79012	0.622899	1.14033
TRINITY_DN15054_c0_g1	-0.968403	-1.17117	-0.507831	0.776242	0.736242	1.13492
TRINITY_DN15316_c0_g3	-0.961363	-1.16185	-0.511356	0.790262	0.658386	1.18592
TRINITY_DN10564_c1_g2	-0.97153	-1.18229	-0.495965	0.762255	0.785746	1.10178
TRINITY_DN40563_c0_g1	-0.974206	-1.18402	-0.492034	0.740442	0.822703	1.08712
TRINITY_DN3568_c6_g1	-0.977329	-1.1425	-0.547971	0.84828	0.730397	1.08912
TRINITY_DN19346_c0_g1	-1.04929	-1.11604	-0.494256	0.861715	0.740187	1.05769
TRINITY_DN1969_c0_g1	-1.06995	-1.19807	-0.337498	0.722741	0.866739	1.01604
TRINITY_DN3401_c6_g1	-1.12949	-1.12949	-0.367119	0.797334	0.860714	0.968059
TRINITY_DN10655_c1_g1	-1.09798	-1.1413	-0.400083	0.82438	0.856905	0.958079
TRINITY_DN11433_c1_g1	-1.11836	-1.11836	-0.384114	0.793473	0.752786	1.07457
TRINITY_DN98967_c0_g1	-1.09844	-1.09844	-0.450463	0.72679	0.884486	1.03606
TRINITY_DN1179_c5_g1	-1.08559	-1.08559	-0.494276	0.805698	0.829329	1.03042
TRINITY_DN12389_c0_g1	-1.15038	-1.06695	-0.428779	0.797327	0.854855	0.993926
TRINITY_DN28108_c0_g1	-1.0436	-1.09329	-0.546035	0.868299	0.814866	0.999758
TRINITY_DN41783_c0_g1	-1.05253	-1.06687	-0.561205	0.862009	0.763839	1.05476
TRINITY_DN53904_c0_g1	-1.08706	-1.04324	-0.55172	0.916825	0.766349	0.998847
TRINITY_DN29803_c2_g1	-1.13275	-1.00349	-0.537576	0.867872	0.766982	1.03896
TRINITY_DN544_c0_g1	-1.07845	-1.13048	-0.449825	0.883998	0.8751	0.899653
TRINITY_DN11275_c0_g1	-1.11083	-1.11083	-0.430978	0.860389	0.891955	0.900292
TRINITY_DN3011_c0_g2	-1.04383	-1.13015	-0.497434	0.889772	0.831855	0.949778
TRINITY_DN569_c3_g1	-1.12574	-1.08022	-0.452089	0.908839	0.821833	0.927384
TRINITY_DN1710_c0_g1	-1.08456	-1.09762	-0.483089	0.975066	0.788296	0.901903
TRINITY_DN73300_c0_g5	-1.17005	-0.62226	-0.841415	0.932994	0.519407	1.18133
TRINITY_DN12703_c0_g1	-1.12197	-0.675166	-0.852774	1.05306	0.50329	1.09356
TRINITY_DN696_c2_g1	-1.10243	-0.723808	-0.851099	0.985581	0.587036	1.10472
TRINITY_DN752_c16_g1	-1.20371	-0.687828	-0.764867	0.894856	0.615593	1.14596
TRINITY_DN14861_c0_g2	-1.18839	-0.767097	-0.699034	0.926679	0.581801	1.14604
TRINITY_DN24231_c0_g1	-1.17415	-0.775967	-0.696813	0.871746	0.572837	1.20234
TRINITY_DN681_c7_g1	-1.13019	-0.77718	-0.71695	0.904316	0.467786	1.25221
TRINITY_DN4192_c1_g1	-1.12108	-0.762769	-0.762769	0.985694	0.492374	1.16855
TRINITY_DN72744_c0_g1	-1.16222	-0.711433	-0.750859	1.01415	0.448669	1.16169
TRINITY_DN89263_c0_g1	-1.06283	-0.845359	-0.76755	0.904391	0.585784	1.18556
TRINITY_DN7375_c0_g1	-1.05734	-0.785154	-0.829051	0.904578	0.568128	1.19884
TRINITY_DN21453_c0_g2	-0.986268	-0.931169	-0.763998	0.925044	0.579575	1.17681
TRINITY_DN17119_c0_g1	-0.918351	-0.918351	-0.835691	0.926769	0.531947	1.21368
TRINITY_DN20787_c1_g1	-0.937823	-0.937823	-0.810551	0.913672	0.587713	1.18481
TRINITY_DN9477_c0_g1	-0.946541	-0.910369	-0.827402	0.864653	0.603654	1.21601
TRINITY_DN48564_c0_g1	-0.941354	-0.75027	-0.941354	1.01628	0.405163	1.21154
TRINITY_DN34272_c0_g1	-0.972096	-0.697267	-0.972096	1.01628	0.444858	1.18032
TRINITY_DN18269_c0_g1	-0.981184	-0.777875	-0.892841	0.985397	0.462171	1.20433
TRINITY_DN21609_c0_g1	-1.03988	-0.716832	-0.891146	1.02273	0.463159	1.16197
TRINITY_DN1692_c0_g2	-0.978872	-0.858533	-0.833144	1.01841	0.503065	1.14907
TRINITY_DN16559_c2_g4	-1.06776	-0.816828	-0.758052	1.05528	0.443981	1.14338
TRINITY_DN5152_c0_g3	-0.895441	-0.895441	-0.895441	0.952501	0.563408	1.17041
TRINITY_DN1700_c6_g1	-0.894224	-0.894224	-0.894224	0.950298	0.551971	1.1804
TRINITY_DN66173_c2_g1	-0.894518	-0.894518	-0.894518	0.919864	0.567157	1.19653
TRINITY_DN24322_c0_g1	-0.896003	-0.896003	-0.896003	0.938951	0.57427	1.17479
TRINITY_DN59463_c2_g1	-0.896284	-0.896284	-0.896284	0.9288	0.581306	1.17875
TRINITY_DN5176_c0_g1	-0.895469	-0.895469	-0.895469	0.981453	0.554381	1.15057
TRINITY_DN17107_c0_g1	-0.893021	-0.893021	-0.893021	0.977591	0.531086	1.17039
TRINITY_DN5338_c1_g1	-0.894208	-0.894208	-0.894208	0.975395	0.543396	1.16383
TRINITY_DN652_c8_g1	-0.891094	-0.891094	-0.891094	0.984746	0.510683	1.17785
TRINITY_DN74769_c0_g1	-0.89239	-0.89239	-0.89239	0.949215	0.534585	1.19337
TRINITY_DN53304_c1_g2	-0.891426	-0.891426	-0.891426	0.947649	0.526106	1.20052
TRINITY_DN138_c1_g1	-0.901549	-0.901549	-0.901549	0.982484	0.622931	1.09923
TRINITY_DN1057_c6_g1	-0.900448	-0.900448	-0.900448	1.00903	0.603796	1.08852
TRINITY_DN98084_c0_g1	-0.900664	-0.900664	-0.900664	1.00458	0.607226	1.09018
TRINITY_DN369_c8_g1	-0.900505	-0.900505	-0.900505	0.960828	0.616286	1.1244
TRINITY_DN74579_c0_g1	-0.899757	-0.899757	-0.899757	0.958799	0.608139	1.13233
TRINITY_DN26284_c0_g1	-0.900185	-0.900185	-0.900185	0.954296	0.614668	1.13159
TRINITY_DN17569_c0_g1	-0.899221	-0.899221	-0.899221	0.995382	0.591775	1.11051
TRINITY_DN10116_c0_g1	-0.897817	-0.897817	-0.897817	0.990939	0.576904	1.12561
TRINITY_DN42766_c0_g1	-0.897517	-0.897517	-0.897517	0.986718	0.57467	1.13116
TRINITY_DN86925_c0_g1	-0.896194	-0.896194	-0.896194	1.03702	0.550763	1.10079
TRINITY_DN876_c1_g2	-0.896206	-0.896206	-0.896206	1.02967	0.551829	1.10712
TRINITY_DN12656_c1_g2	-0.895595	-0.895595	-0.895595	1.03428	0.54464	1.10786
TRINITY_DN30684_c0_g1	-0.895842	-0.895842	-0.895842	1.03147	0.547664	1.10839
TRINITY_DN10863_c2_g1	-0.896564	-0.896564	-0.896564	1.01264	0.558498	1.11855
TRINITY_DN31699_c0_g1	-0.897944	-0.897944	-0.897944	1.02183	0.572226	1.09978
TRINITY_DN21430_c1_g2	-0.89761	-0.89761	-0.89761	1.02169	0.568475	1.10267
TRINITY_DN34649_c0_g1	-0.868376	-0.868376	-0.959139	0.988499	0.591803	1.11559
TRINITY_DN4614_c0_g1	-0.831561	-0.911305	-0.952919	1.01801	0.587729	1.09005
TRINITY_DN9148_c5_g1	-0.931357	-0.852663	-0.883682	1.12568	0.480688	1.06134
TRINITY_DN67917_c0_g1	-0.921509	-0.825638	-0.921509	1.10467	0.484806	1.07918
TRINITY_DN2002_c2_g1	-0.887989	-0.887989	-0.887989	1.11324	0.464923	1.08581
TRINITY_DN14715_c1_g1	-0.88999	-0.88999	-0.88999	1.08943	0.483809	1.09674
TRINITY_DN7642_c1_g2	-0.887348	-0.887348	-0.887348	1.09481	0.458721	1.10851
TRINITY_DN304_c4_g2	-0.891826	-0.891826	-0.891826	1.09947	0.502343	1.07367
TRINITY_DN16341_c0_g1	-0.892143	-0.892143	-0.892143	1.10234	0.505789	1.0683
TRINITY_DN33775_c0_g2	-0.892798	-0.892798	-0.892798	1.08507	0.512043	1.08128
TRINITY_DN4824_c1_g1	-0.893133	-0.893133	-0.893133	1.0739	0.515642	1.08986
TRINITY_DN2413_c1_g2	-0.868024	-0.868024	-0.910357	1.13515	0.413715	1.09754
TRINITY_DN94962_c0_g1	-0.884292	-0.884292	-0.884292	1.10792	0.43105	1.11391
TRINITY_DN18773_c0_g1	-0.885328	-0.885328	-0.885328	1.1019	0.440289	1.1138
TRINITY_DN34843_c3_g1	-0.881766	-0.881766	-0.881766	1.12684	0.409345	1.10911
TRINITY_DN21736_c0_g2	-0.881063	-0.881063	-0.881063	1.10339	0.403689	1.13611
TRINITY_DN95197_c0_g1	-0.881827	-0.881827	-0.881827	1.07288	0.412446	1.16015
TRINITY_DN8570_c0_g1	-0.882858	-0.882858	-0.882858	1.0852	0.41978	1.1436
TRINITY_DN8193_c1_g1	-0.885515	-0.885515	-0.885515	1.06403	0.44456	1.14796
TRINITY_DN150_c3_g1	-0.888031	-0.888031	-0.888031	1.06118	0.467214	1.1357
TRINITY_DN50615_c1_g2	-0.886898	-0.886898	-0.886898	1.06224	0.456918	1.14154
TRINITY_DN101188_c0_g1	-0.886786	-0.886786	-0.886786	1.0644	0.455678	1.14028
TRINITY_DN950_c6_g1	-0.843947	-0.915006	-0.915006	1.03315	0.504369	1.13644
TRINITY_DN20730_c5_g1	-0.893273	-0.893273	-0.893273	1.05255	0.518404	1.10887
TRINITY_DN23379_c2_g1	-0.893151	-0.893151	-0.893151	1.03956	0.518668	1.12122
TRINITY_DN18929_c1_g1	-0.893568	-0.893568	-0.893568	1.04161	0.522614	1.11648
TRINITY_DN18313_c0_g2	-0.893919	-0.893919	-0.893919	1.03725	0.52676	1.11775
TRINITY_DN8885_c0_g3	-0.891503	-0.891503	-0.891503	1.02102	0.505671	1.14782
TRINITY_DN12506_c0_g4	-0.890795	-0.890795	-0.890795	1.05657	0.49352	1.1223
TRINITY_DN48323_c0_g2	-0.890805	-0.890805	-0.890805	1.04647	0.494816	1.13113
TRINITY_DN5736_c3_g1	-0.891136	-0.891136	-0.891136	1.04768	0.497825	1.12791
TRINITY_DN50298_c0_g1	-0.889803	-0.889803	-0.889803	1.04156	0.486088	1.14176
TRINITY_DN42672_c0_g4	-0.889832	-0.889832	-0.889832	1.05507	0.48454	1.12989
TRINITY_DN11457_c1_g1	-0.8894	-0.8894	-0.8894	1.05398	0.480631	1.13358
TRINITY_DN5191_c1_g1	-0.902331	-0.795853	-0.98191	1.05752	0.534208	1.08837
TRINITY_DN9810_c0_g1	-0.829927	-0.844585	-0.998668	1.03325	0.513148	1.12678
TRINITY_DN345_c1_g1	-0.959816	-0.760749	-0.959816	1.08105	0.543571	1.05576
TRINITY_DN3612_c2_g1	-0.947897	-0.783347	-0.947897	1.11972	0.535089	1.02433
TRINITY_DN56532_c0_g1	-0.99424	-0.701308	-0.983258	1.09819	0.569325	1.01129
TRINITY_DN14801_c0_g1	-1.00251	-0.726656	-0.940843	1.08421	0.520073	1.06573
TRINITY_DN124_c11_g1	-0.987886	-0.773804	-0.945047	0.994187	0.659589	1.05296
TRINITY_DN16548_c0_g4	-0.95946	-0.783309	-0.95946	1.02411	0.628757	1.04936
TRINITY_DN29453_c1_g2	-0.93567	-0.751945	-1.00642	1.01385	0.609003	1.07118
TRINITY_DN97827_c0_g1	-0.978093	-0.727459	-0.978093	1.00458	0.576228	1.10284
TRINITY_DN46181_c0_g1	-0.972085	-0.783965	-0.93168	1.0475	0.565176	1.07505
TRINITY_DN30453_c0_g1	-0.944008	-0.804831	-0.944008	0.987492	0.587453	1.1179
TRINITY_DN2468_c0_g1	-1.00761	-0.837058	-0.861917	1.07909	0.651969	0.97553
TRINITY_DN1488_c1_g2	-0.958495	-0.868839	-0.884072	1.1019	0.671736	0.93777
TRINITY_DN10126_c0_g1	-0.969213	-0.87809	-0.863406	1.1144	0.679568	0.916739
TRINITY_DN12520_c1_g1	-0.904382	-0.904382	-0.904382	1.07992	0.664391	0.968829
TRINITY_DN17761_c0_g2	-0.904714	-0.904714	-0.904714	1.0732	0.668194	0.972747
TRINITY_DN38395_c0_g1	-0.904945	-0.904945	-0.904945	1.06818	0.670879	0.975771
TRINITY_DN39335_c0_g1	-0.904862	-0.904862	-0.904862	1.07581	0.671892	0.966886
TRINITY_DN5913_c2_g1	-0.904895	-0.904895	-0.904895	1.07391	0.671834	0.968941
TRINITY_DN95602_c0_g1	-0.905263	-0.905263	-0.905263	1.07186	0.678147	0.965783
TRINITY_DN6625_c0_g1	-0.905265	-0.905265	-0.905265	1.06865	0.677066	0.970081
TRINITY_DN98702_c0_g1	-0.904724	-0.904724	-0.904724	1.05992	0.664767	0.989485
TRINITY_DN32354_c0_g1	-0.905767	-0.905767	-0.905767	1.06131	0.684415	0.971576
TRINITY_DN35079_c0_g1	-0.905234	-0.905234	-0.905234	1.06256	0.674611	0.978532
TRINITY_DN4788_c1_g1	-0.906904	-0.906904	-0.906904	1.06723	0.711431	0.942051
TRINITY_DN5130_c2_g1	-0.909666	-0.909666	-0.899649	1.07559	0.702566	0.940826
TRINITY_DN24441_c0_g1	-0.907654	-0.907654	-0.907654	1.04251	0.718355	0.9621
TRINITY_DN32588_c0_g1	-0.906246	-0.906246	-0.906246	1.05143	0.691011	0.976297
TRINITY_DN13224_c2_g2	-0.906584	-0.906584	-0.906584	1.04985	0.697383	0.972513
TRINITY_DN60515_c0_g1	-0.900978	-0.900978	-0.900978	1.12923	0.626723	0.946977
TRINITY_DN41091_c0_g2	-0.903251	-0.903251	-0.903251	1.11857	0.662776	0.928406
TRINITY_DN4434_c1_g1	-0.903026	-0.903026	-0.903026	1.11733	0.657348	0.9344
TRINITY_DN3685_c0_g4	-0.902689	-0.902689	-0.902689	1.12858	0.658653	0.920832
TRINITY_DN57469_c0_g1	-0.901858	-0.901858	-0.901858	1.13596	0.647504	0.922111
TRINITY_DN230_c3_g1	-0.903729	-0.903729	-0.903729	1.09564	0.658785	0.956765
TRINITY_DN14842_c0_g1	-0.901747	-0.901747	-0.901747	1.0919	0.623808	0.989536
TRINITY_DN8209_c0_g1	-0.902524	-0.902524	-0.902524	1.09474	0.63718	0.975656
TRINITY_DN480_c5_g1	-0.902347	-0.902347	-0.902347	1.09527	0.634437	0.977339
TRINITY_DN5539_c0_g1	-0.894421	-0.945984	-0.861642	1.06375	0.60805	1.03025
TRINITY_DN13269_c0_g1	-0.872359	-0.956481	-0.872359	1.06524	0.605607	1.03035
TRINITY_DN3779_c0_g1	-0.881818	-0.920301	-0.908857	1.05825	0.647792	1.00493
TRINITY_DN6662_c3_g1	-0.903481	-0.903481	-0.903481	1.05232	0.643178	1.01494
TRINITY_DN44343_c1_g1	-0.902185	-0.902185	-0.902185	1.06613	0.625202	1.01522
TRINITY_DN10682_c1_g1	-0.903747	-0.903747	-0.903747	1.02425	0.646437	1.04056
TRINITY_DN2560_c0_g3	-0.904641	-0.904641	-0.904641	1.04645	0.661138	1.00633
TRINITY_DN15311_c0_g1	-0.904842	-0.904842	-0.904842	1.0313	0.663324	1.0199
TRINITY_DN9318_c0_g1	-0.906566	-0.906566	-0.906566	0.980843	0.695424	1.04343
TRINITY_DN3457_c0_g1	-0.906746	-0.906746	-0.906746	0.977137	0.699166	1.04394
TRINITY_DN13579_c1_g1	-0.906633	-0.906633	-0.906633	0.968486	0.699128	1.05229
TRINITY_DN98876_c0_g1	-0.906844	-0.906844	-0.906844	0.970405	0.702237	1.04789
TRINITY_DN14463_c0_g1	-0.906844	-0.906844	-0.906844	0.970405	0.702237	1.04789
TRINITY_DN4523_c7_g1	-0.905241	-0.905241	-0.905241	0.97578	0.675335	1.06461
TRINITY_DN65866_c0_g1	-0.906146	-0.906146	-0.906146	0.970152	0.690773	1.05751
TRINITY_DN93174_c0_g1	-0.906062	-0.906062	-0.906062	0.968462	0.689836	1.05989
TRINITY_DN3097_c0_g2	-0.904698	-0.904698	-0.904698	0.947154	0.675588	1.09135
TRINITY_DN223_c3_g2	-0.904532	-0.904532	-0.904532	0.94723	0.673183	1.09318
TRINITY_DN24513_c0_g2	-0.903955	-0.903955	-0.903955	0.991177	0.653239	1.06745
TRINITY_DN81703_c0_g1	-0.903671	-0.903671	-0.903671	0.985797	0.650288	1.07493
TRINITY_DN19320_c2_g1	-0.853295	-0.929817	-0.929817	1.00806	0.660999	1.04386
TRINITY_DN50148_c0_g1	-0.875588	-0.923492	-0.911379	1.00019	0.646561	1.06371
TRINITY_DN2373_c0_g3	-0.857501	-0.885607	-0.97217	0.98809	0.680066	1.04712
TRINITY_DN2771_c0_g1	-0.86552	-0.894554	-0.95035	0.97814	0.653628	1.07865
TRINITY_DN87039_c0_g1	-0.932175	-0.841448	-0.932175	1.05762	0.627548	1.02063
TRINITY_DN82555_c0_g1	-0.937966	-0.822681	-0.937966	1.09946	0.604413	0.994739
TRINITY_DN27210_c0_g1	-0.908228	-0.863425	-0.925481	1.09258	0.587709	1.01684
TRINITY_DN3103_c3_g1	-0.900419	-0.900419	-0.900419	1.06612	0.600436	1.0347
TRINITY_DN16466_c3_g1	-0.901352	-0.901352	-0.901352	1.06801	0.61342	1.02262
TRINITY_DN23696_c0_g1	-0.90074	-0.90074	-0.90074	1.07459	0.605652	1.02198
TRINITY_DN12316_c3_g1	-0.900777	-0.900777	-0.900777	1.07036	0.605663	1.02631
TRINITY_DN72983_c5_g1	-0.897168	-0.897168	-0.897168	1.06274	0.560007	1.06876
TRINITY_DN44178_c0_g4	-0.898552	-0.898552	-0.898552	1.05961	0.576445	1.05961
TRINITY_DN9999_c0_g1	-0.896497	-0.896497	-0.896497	1.087	0.552925	1.04957
TRINITY_DN19552_c0_g2	-0.89648	-0.89648	-0.89648	1.10273	0.554469	1.03224
TRINITY_DN29897_c1_g1	-0.894891	-0.894891	-0.894891	1.10756	0.536392	1.04072
TRINITY_DN5_c2_g1	-0.881068	-0.822872	-1.00449	1.01643	0.654919	1.03708
TRINITY_DN16157_c0_g1	-0.83796	-0.86603	-0.997227	1.07258	0.618489	1.01015
TRINITY_DN250_c3_g1	-0.84949	-0.922195	-0.937115	1.04615	0.640133	1.02252
TRINITY_DN30262_c0_g1	-0.852487	-0.901571	-0.952107	1.08911	0.634842	0.982217
TRINITY_DN15372_c0_g1	-1.12908	-0.889033	-0.67648	1.00449	0.703759	0.986346
TRINITY_DN3224_c0_g1	-1.14619	-0.811953	-0.746119	0.935939	0.759974	1.00834
TRINITY_DN1811_c4_g1	-1.15099	-0.826709	-0.723272	0.928684	0.752552	1.01974
TRINITY_DN31980_c0_g1	-1.1022	-0.862534	-0.741384	0.925105	0.73281	1.0482
TRINITY_DN43842_c1_g2	-1.10015	-0.855207	-0.753856	0.959227	0.736001	1.01399
TRINITY_DN83280_c0_g1	-1.10646	-0.821466	-0.764064	0.923041	0.660259	1.10869
TRINITY_DN34259_c0_g1	-1.05345	-0.906438	-0.739798	0.908641	0.68132	1.10972
TRINITY_DN14456_c0_g1	-1.00295	-0.924985	-0.775646	0.903268	0.676093	1.12422
TRINITY_DN7643_c0_g1	-1.06721	-0.797825	-0.839802	0.960203	0.678112	1.06652
TRINITY_DN12893_c0_g2	-1.02124	-0.818714	-0.863303	1.01158	0.636934	1.05475
TRINITY_DN7925_c1_g1	-1.04284	-0.859985	-0.790026	1.05023	0.601429	1.04119
TRINITY_DN8028_c1_g2	-1.09716	-0.859427	-0.736525	1.01656	0.642912	1.03364
TRINITY_DN19545_c0_g1	-1.06121	-0.887624	-0.747117	0.986972	0.638452	1.07053
TRINITY_DN27635_c0_g1	-1.01021	-1.01021	-0.648802	1.14216	0.579798	0.947269
TRINITY_DN47840_c0_g1	-0.983892	-0.983892	-0.719022	1.13567	0.611006	0.940125
TRINITY_DN45487_c0_g1	-0.98006	-0.98006	-0.720324	1.17692	0.602324	0.901197
TRINITY_DN34501_c2_g1	-1.04738	-0.890944	-0.718267	1.11763	0.486647	1.05232
TRINITY_DN18337_c0_g2	-1.0367	-0.860769	-0.788468	1.14869	0.593106	0.944133
TRINITY_DN45006_c0_g1	-0.990376	-0.903801	-0.788518	1.14726	0.56089	0.974548
TRINITY_DN5917_c0_g1	-0.953792	-1.04695	-0.687562	0.999749	0.624832	1.06373
TRINITY_DN2508_c0_g1	-1.00118	-1.00118	-0.68389	1.01132	0.611511	1.06342
TRINITY_DN7044_c0_g2	-0.991503	-0.991503	-0.712216	1.03837	0.633743	1.0231
TRINITY_DN4627_c0_g2	-0.912964	-1.00183	-0.774157	1.03096	0.577825	1.08017
TRINITY_DN9424_c0_g1	-0.969877	-0.990365	-0.718052	1.01551	0.558231	1.10455
TRINITY_DN3132_c0_g2	-0.968059	-0.968059	-0.747954	0.972902	0.576573	1.1346
TRINITY_DN43856_c0_g2	-0.948701	-0.948701	-0.820532	1.05234	0.706032	0.959566
TRINITY_DN8484_c1_g1	-0.939494	-0.939494	-0.835021	1.08074	0.683106	0.950168
TRINITY_DN60221_c0_g2	-0.882902	-0.984263	-0.849728	1.02278	0.691197	1.00291
TRINITY_DN69740_c0_g1	-0.906206	-0.981206	-0.815896	1.06866	0.627234	1.00742
TRINITY_DN851_c6_g1	-0.921145	-0.996963	-0.791036	1.06752	0.671221	0.9704
TRINITY_DN18101_c0_g2	-0.942387	-0.942387	-0.8329	0.94932	0.703428	1.06493
TRINITY_DN25193_c0_g2	-0.946055	-0.946055	-0.830718	0.956899	0.73304	1.03289
TRINITY_DN13979_c0_g2	-0.980841	-0.92797	-0.81353	0.957346	0.739535	1.02546
TRINITY_DN17685_c0_g2	-0.9417	-0.9417	-0.823614	1.02547	0.637452	1.04409
TRINITY_DN99556_c0_g1	-0.969356	-0.969356	-0.766221	0.975454	0.65672	1.07276
TRINITY_DN30765_c0_g2	-0.904683	-0.904683	-0.904683	0.702417	0.887652	1.12398
TRINITY_DN102284_c0_g1	-0.905247	-0.905247	-0.905247	0.728918	0.858263	1.12856
TRINITY_DN22536_c0_g1	-0.90619	-0.90619	-0.90619	0.740962	0.862381	1.11523
TRINITY_DN23781_c0_g1	-0.894728	-0.913517	-0.904078	0.718519	0.849099	1.14471
TRINITY_DN3449_c2_g1	-0.904457	-0.904457	-0.904457	0.736109	0.831733	1.14553
TRINITY_DN11576_c0_g2	-0.905701	-0.905701	-0.905701	0.697447	0.928648	1.09101
TRINITY_DN9443_c5_g1	-0.905402	-0.905402	-0.905402	0.697032	0.919168	1.10001
TRINITY_DN12793_c0_g1	-0.904973	-0.904973	-0.904973	0.688301	0.924637	1.10198
TRINITY_DN1127_c1_g2	-0.903846	-0.903846	-0.903846	0.665342	0.942322	1.10387
TRINITY_DN15375_c0_g1	-0.904558	-0.904558	-0.904558	0.67206	0.951649	1.08996
TRINITY_DN30258_c0_g1	-0.890872	-0.939449	-0.874982	0.651812	0.915128	1.13836
TRINITY_DN5432_c1_g2	-0.903464	-0.903464	-0.903464	0.670434	0.91736	1.1226
TRINITY_DN3952_c0_g1	-0.901098	-0.901098	-0.901098	0.639289	0.919482	1.14452
TRINITY_DN3338_c4_g2	-0.901862	-0.901862	-0.901862	0.662295	0.891688	1.1516
TRINITY_DN14822_c0_g1	-0.901839	-0.901839	-0.901839	0.65952	0.896432	1.14957
TRINITY_DN9280_c0_g2	-0.940216	-0.940216	-0.836054	0.723234	0.888441	1.10481
TRINITY_DN14574_c2_g1	-0.968396	-0.897087	-0.840986	0.662598	0.916001	1.12787
TRINITY_DN6531_c0_g1	-0.963008	-0.909023	-0.839175	0.701239	0.881778	1.12819
TRINITY_DN22860_c0_g1	-0.987558	-0.871437	-0.849367	0.688791	0.887034	1.13254
TRINITY_DN4976_c4_g1	-0.849336	-0.93382	-0.93382	0.689705	0.969021	1.05825
TRINITY_DN7307_c0_g3	-0.848571	-0.9103	-0.96186	0.718395	0.949502	1.05283
TRINITY_DN9392_c1_g2	-0.894017	-0.955611	-0.869868	0.711187	0.939221	1.06909
TRINITY_DN4297_c1_g1	-0.907617	-0.907617	-0.907617	0.71921	0.956307	1.04733
TRINITY_DN17543_c0_g1	-0.908016	-0.908016	-0.908016	0.727179	0.9538	1.04307
TRINITY_DN1060_c4_g1	-0.907826	-0.907826	-0.907826	0.723727	0.953665	1.04609
TRINITY_DN701_c0_g2	-0.906948	-0.906948	-0.906948	0.708231	0.954185	1.05843
TRINITY_DN7555_c0_g1	-0.906911	-0.906911	-0.906911	0.705246	0.962643	1.05284
TRINITY_DN45_c6_g1	-0.906744	-0.906744	-0.906744	0.711224	0.93539	1.07362
TRINITY_DN20396_c0_g3	-0.907005	-0.907005	-0.907005	0.712076	0.945091	1.06385
TRINITY_DN83668_c0_g1	-0.905502	-0.905502	-0.905502	0.684482	0.956354	1.07567
TRINITY_DN694_c30_g1	-0.905777	-0.905777	-0.905777	0.69209	0.945865	1.07938
TRINITY_DN32809_c0_g1	-0.905955	-0.905955	-0.905955	0.695924	0.942763	1.07918
TRINITY_DN13375_c0_g1	-0.9326	-0.88204	-0.914268	0.770926	0.928005	1.02998
TRINITY_DN4580_c0_g4	-0.910131	-0.910131	-0.910131	0.779439	0.928837	1.02212
TRINITY_DN17770_c3_g1	-0.910061	-0.910061	-0.910061	0.783719	0.914956	1.03151
TRINITY_DN25935_c0_g1	-0.909952	-0.909952	-0.909952	0.782709	0.911764	1.03538
TRINITY_DN23285_c1_g1	-0.907913	-0.907913	-0.907913	0.733132	0.930744	1.05986
TRINITY_DN23440_c0_g1	-0.908781	-0.908781	-0.908781	0.74862	0.933076	1.04465
TRINITY_DN39456_c0_g1	-0.908598	-0.908598	-0.908598	0.744398	0.934772	1.04662
TRINITY_DN2493_c1_g1	-0.908485	-0.908485	-0.908485	0.74033	0.940028	1.0451
TRINITY_DN70337_c0_g1	-0.908181	-0.908181	-0.908181	0.733899	0.942004	1.04864
TRINITY_DN74837_c0_g1	-0.908606	-0.908606	-0.908606	0.736436	0.961964	1.02742
TRINITY_DN82276_c0_g2	-0.908643	-0.908643	-0.908643	0.739075	0.95417	1.03268
TRINITY_DN2869_c6_g1	-0.909648	-0.909648	-0.909648	0.765694	0.936021	1.02723
TRINITY_DN89813_c0_g1	-0.909489	-0.909489	-0.909489	0.762779	0.934402	1.03129
TRINITY_DN792_c1_g1	-0.909177	-0.909177	-0.909177	0.752691	0.944673	1.03017
TRINITY_DN434_c0_g2	-0.909353	-0.909353	-0.909353	0.758238	0.939066	1.03076
TRINITY_DN12827_c0_g1	-0.90954	-0.90954	-0.90954	0.808891	0.856855	1.06287
TRINITY_DN31058_c0_g1	-0.909445	-0.909445	-0.909445	0.797482	0.868834	1.06202
TRINITY_DN11384_c0_g1	-0.90929	-0.90929	-0.90929	0.798467	0.862885	1.06652
TRINITY_DN1258_c1_g1	-0.909532	-0.909532	-0.909532	0.790722	0.881374	1.0565
TRINITY_DN28033_c0_g1	-0.909764	-0.909764	-0.909764	0.791704	0.88794	1.04965
TRINITY_DN12255_c0_g1	-0.910174	-0.910174	-0.910174	0.814972	0.868589	1.04696
TRINITY_DN40168_c0_g1	-0.91048	-0.91048	-0.91048	0.814785	0.879506	1.03715
TRINITY_DN46676_c0_g1	-0.910169	-0.910169	-0.910169	0.807035	0.879291	1.04418
TRINITY_DN6560_c0_g1	-0.909057	-0.909057	-0.909057	0.770103	0.898751	1.05832
TRINITY_DN43278_c1_g1	-0.909346	-0.909346	-0.909346	0.77201	0.906448	1.04958
TRINITY_DN30140_c0_g1	-0.908601	-0.908601	-0.908601	0.751166	0.918452	1.05618
TRINITY_DN30485_c0_g1	-0.908922	-0.908922	-0.908922	0.75559	0.922734	1.04844
TRINITY_DN12383_c0_g1	-0.909185	-0.909185	-0.909185	0.760628	0.923481	1.04345
TRINITY_DN13419_c0_g2	-0.909189	-0.909189	-0.909189	0.762694	0.918957	1.04592
TRINITY_DN56088_c0_g1	-0.909195	-0.909195	-0.909195	0.761892	0.921018	1.04467
TRINITY_DN16848_c0_g1	-0.931599	-0.90814	-0.884899	0.752549	0.904012	1.06808
TRINITY_DN40988_c1_g1	-0.90793	-0.90793	-0.90793	0.754213	0.888528	1.08105
TRINITY_DN7154_c0_g3	-0.908216	-0.908216	-0.908216	0.752121	0.901654	1.07087
TRINITY_DN10143_c0_g1	-0.967204	-0.78767	-0.967204	0.797436	0.860885	1.06376
TRINITY_DN375_c0_g3	-0.911348	-0.819767	-0.990854	0.790629	0.852746	1.07859
TRINITY_DN77050_c0_g1	-0.948992	-0.773577	-0.996154	0.848183	0.79421	1.07633
TRINITY_DN11366_c0_g1	-0.942481	-0.80294	-0.976277	0.847286	0.797036	1.07738
TRINITY_DN19053_c1_g2	-0.957887	-0.796982	-0.968045	0.843057	0.812486	1.06737
TRINITY_DN2407_c0_g2	-0.980615	-0.752224	-0.980615	0.809363	0.805259	1.09883
TRINITY_DN9364_c0_g1	-0.966503	-0.780533	-0.966503	0.810999	0.785491	1.11705
TRINITY_DN38181_c0_g1	-0.963221	-0.784409	-0.963221	0.806252	0.771577	1.13302
TRINITY_DN12800_c1_g1	-0.905486	-0.905486	-0.905486	0.829709	0.753692	1.13306
TRINITY_DN33374_c2_g1	-0.906157	-0.906157	-0.906157	0.800458	0.790894	1.12712
TRINITY_DN50598_c0_g1	-0.906956	-0.906956	-0.906956	0.823569	0.784092	1.11321
TRINITY_DN21170_c0_g1	-0.90637	-0.90637	-0.90637	0.817658	0.778749	1.1227
TRINITY_DN86831_c0_g1	-0.90667	-0.90667	-0.90667	0.813163	0.788229	1.11862
TRINITY_DN84916_c0_g1	-0.908855	-0.908855	-0.908855	0.868624	0.784988	1.07295
TRINITY_DN14462_c0_g3	-0.907868	-0.907868	-0.907868	0.87557	0.76109	1.08694
TRINITY_DN45833_c0_g2	-0.907408	-0.907408	-0.907408	0.861891	0.761997	1.09833
TRINITY_DN5685_c4_g1	-0.907104	-0.907104	-0.907104	0.857357	0.759844	1.10411
TRINITY_DN1638_c3_g1	-0.940501	-0.886048	-0.897265	0.829656	0.800371	1.09379
TRINITY_DN54500_c0_g1	-0.908546	-0.908546	-0.908546	0.835573	0.804884	1.08518
TRINITY_DN1203_c0_g3	-0.908724	-0.908724	-0.908724	0.841346	0.803634	1.08119
TRINITY_DN762_c3_g1	-0.908087	-0.908087	-0.908087	0.828481	0.801676	1.09411
TRINITY_DN12056_c0_g2	-0.90795	-0.90795	-0.90795	0.831132	0.79651	1.09621
TRINITY_DN64912_c0_g1	-0.907582	-0.907582	-0.907582	0.826958	0.792938	1.10285
TRINITY_DN51458_c0_g2	-0.907354	-0.907354	-0.907354	0.820006	0.794803	1.10725
TRINITY_DN6928_c0_g1	-0.902946	-0.902946	-0.902946	0.747984	0.79055	1.17031
TRINITY_DN37868_c0_g2	-0.902369	-0.902369	-0.902369	0.735799	0.794908	1.1764
TRINITY_DN1318_c2_g1	-0.905669	-0.905669	-0.905669	0.767841	0.816332	1.13283
TRINITY_DN25241_c1_g1	-0.904409	-0.904409	-0.904409	0.751791	0.811406	1.15003
TRINITY_DN16144_c0_g1	-0.901321	-0.901321	-0.901321	0.749385	0.76387	1.19071
TRINITY_DN15271_c1_g3	-0.901719	-0.901719	-0.901719	0.766993	0.752068	1.1861
TRINITY_DN4750_c0_g2	-0.90117	-0.90117	-0.90117	0.765762	0.745436	1.19231
TRINITY_DN96656_c0_g1	-0.901587	-0.901587	-0.901587	0.771547	0.745833	1.18738
TRINITY_DN20662_c0_g1	-0.902784	-0.902784	-0.902784	0.774784	0.760257	1.17331
TRINITY_DN33791_c0_g1	-0.90234	-0.90234	-0.90234	0.776327	0.752189	1.1785
TRINITY_DN35561_c0_g1	-0.903526	-0.903526	-0.903526	0.766795	0.779802	1.16398
TRINITY_DN17124_c3_g1	-0.904062	-0.904062	-0.904062	0.782305	0.772859	1.15702
TRINITY_DN33488_c0_g1	-0.903234	-0.903234	-0.903234	0.783014	0.759216	1.16747
TRINITY_DN23431_c4_g1	-0.90343	-0.90343	-0.90343	0.778707	0.766349	1.16523
TRINITY_DN3496_c0_g1	-0.909716	-0.917806	-0.885843	0.792537	0.770118	1.15071
TRINITY_DN9253_c0_g1	-0.903808	-0.903808	-0.903808	0.803448	0.749444	1.15853
TRINITY_DN37743_c0_g1	-0.904035	-0.904035	-0.904035	0.793859	0.76149	1.15676
TRINITY_DN576_c4_g1	-0.92964	-0.910345	-0.881997	0.766423	0.856093	1.09947
TRINITY_DN396_c6_g1	-0.907239	-0.907239	-0.907239	0.768383	0.849025	1.10431
TRINITY_DN102143_c0_g1	-0.906944	-0.906944	-0.906944	0.76384	0.848117	1.10888
TRINITY_DN1353_c8_g1	-0.906909	-0.906909	-0.906909	0.754615	0.859957	1.10615
TRINITY_DN36877_c0_g1	-0.907215	-0.907215	-0.907215	0.753237	0.869746	1.09866
TRINITY_DN28855_c0_g1	-0.908525	-0.908525	-0.908525	0.811625	0.827721	1.08623
TRINITY_DN6829_c0_g1	-0.907967	-0.907967	-0.907967	0.800944	0.826574	1.09638
TRINITY_DN3264_c7_g1	-0.90786	-0.90786	-0.90786	0.799444	0.825846	1.09829
TRINITY_DN5208_c2_g1	-0.90876	-0.90876	-0.90876	0.789685	0.859515	1.07708
TRINITY_DN97770_c0_g1	-0.908117	-0.908117	-0.908117	0.789647	0.843074	1.09163
TRINITY_DN1002_c7_g1	-0.938528	-0.838725	-0.938528	0.751101	0.839631	1.12505
TRINITY_DN4722_c5_g1	-0.927064	-0.871452	-0.927064	0.799816	0.845227	1.08054
TRINITY_DN16872_c0_g1	-0.930561	-0.860849	-0.930561	0.812877	0.806289	1.10281
TRINITY_DN74171_c1_g1	-0.955182	-0.976818	-0.789099	0.813036	0.832799	1.07526
TRINITY_DN7713_c0_g1	-0.945974	-0.945974	-0.834716	0.815759	0.849925	1.06098
TRINITY_DN2157_c1_g1	-0.938997	-0.957162	-0.829512	0.824461	0.834422	1.06679
TRINITY_DN80555_c0_g1	-0.973288	-0.918024	-0.82586	0.797933	0.802358	1.11688
TRINITY_DN17032_c0_g4	-0.951281	-0.951281	-0.810053	0.795066	0.78084	1.13671
TRINITY_DN5514_c0_g1	-0.90634	-0.958846	-0.858034	0.84818	0.786453	1.08859
TRINITY_DN38993_c0_g2	-0.960949	-0.960949	-0.800581	0.859266	0.793569	1.06964
TRINITY_DN6584_c0_g1	-0.972886	-0.914131	-0.836566	0.839439	0.803578	1.08057
TRINITY_DN19963_c1_g1	-0.95629	-1.02635	-0.735561	0.848911	0.826748	1.04254
TRINITY_DN2343_c1_g2	-0.943031	-1.01328	-0.761857	0.829102	0.818374	1.07069
TRINITY_DN422_c0_g2	-0.992022	-0.992022	-0.726619	0.840996	0.778784	1.09088
TRINITY_DN1288_c0_g1	-0.989937	-0.997361	-0.728166	0.824717	0.828226	1.06252
TRINITY_DN1080_c0_g2	-0.988495	-0.942739	-0.795092	0.896483	0.80514	1.0247
TRINITY_DN15211_c0_g1	-0.969886	-0.969886	-0.788357	0.90023	0.824179	1.00372
TRINITY_DN3699_c1_g1	-0.96641	-0.931379	-0.833899	0.885415	0.836892	1.00938
TRINITY_DN22631_c4_g1	-0.942499	-0.942499	-0.843318	0.879074	0.802994	1.04625
TRINITY_DN22930_c0_g1	-0.951887	-0.951887	-0.8237	0.888215	0.79926	1.04
TRINITY_DN98625_c0_g1	-0.98176	-0.950157	-0.798148	0.874163	0.857359	0.998542
TRINITY_DN1551_c0_g3	-0.960501	-0.957099	-0.812262	0.844906	0.867532	1.01742
TRINITY_DN18801_c0_g1	-0.995649	-0.923199	-0.808051	0.818222	0.875511	1.03317
TRINITY_DN5748_c0_g1	-0.985295	-0.945372	-0.793598	0.850395	0.821166	1.0527
TRINITY_DN2455_c0_g1	-1.00316	-0.945579	-0.774793	0.855838	0.827419	1.04027
TRINITY_DN5242_c2_g1	-1.014	-0.923741	-0.785182	0.850838	0.822614	1.04947
TRINITY_DN3732_c0_g3	-0.877611	-0.98615	-0.845137	0.942856	0.665506	1.10053
TRINITY_DN7110_c2_g1	-0.883156	-0.948933	-0.883156	0.925174	0.693203	1.09687
TRINITY_DN44011_c0_g1	-0.851294	-1.03893	-0.821988	0.932826	0.706697	1.07269
TRINITY_DN69772_c0_g1	-0.876718	-0.999491	-0.841278	0.898176	0.732221	1.08709
TRINITY_DN40377_c0_g3	-0.970153	-0.970153	-0.766029	0.854989	0.718242	1.1331
TRINITY_DN15523_c0_g1	-0.961809	-0.952694	-0.800221	0.868465	0.738227	1.10803
TRINITY_DN31004_c0_g2	-0.866257	-1.00733	-0.832446	0.856745	0.703333	1.14596
TRINITY_DN8580_c0_g1	-0.903726	-0.97496	-0.8299	0.841194	0.718269	1.14912
TRINITY_DN22188_c0_g1	-0.901233	-0.901233	-0.901233	0.855301	0.67569	1.17271
TRINITY_DN13123_c1_g1	-0.901406	-0.901406	-0.901406	0.853392	0.679093	1.17173
TRINITY_DN30556_c0_g1	-0.899721	-0.899721	-0.899721	0.841792	0.666028	1.19134
TRINITY_DN25237_c3_g1	-0.900505	-0.900505	-0.900505	0.843152	0.674611	1.18375
TRINITY_DN7371_c1_g1	-0.893565	-0.882642	-0.926759	0.871178	0.663973	1.16782
TRINITY_DN5051_c10_g1	-0.900383	-0.900383	-0.900383	0.888258	0.646024	1.16687
TRINITY_DN8842_c0_g2	-0.899555	-0.899555	-0.899555	0.867509	0.647935	1.18322
TRINITY_DN3956_c0_g2	-0.900663	-0.900663	-0.900663	0.869577	0.659895	1.17252
TRINITY_DN3920_c0_g1	-0.904684	-0.904684	-0.904684	0.909511	0.69103	1.11351
TRINITY_DN28979_c0_g1	-0.903115	-0.903115	-0.903115	0.89024	0.679274	1.13983
TRINITY_DN12472_c1_g1	-0.903583	-0.903583	-0.903583	0.888457	0.686553	1.13574
TRINITY_DN10148_c0_g1	-0.90079	-0.90079	-0.90079	0.934581	0.629189	1.1386
TRINITY_DN614_c4_g1	-0.900418	-0.900418	-0.900418	0.926346	0.628147	1.14676
TRINITY_DN10059_c0_g1	-0.900436	-0.900436	-0.900436	0.918036	0.632002	1.15127
TRINITY_DN9105_c12_g1	-0.90288	-0.90288	-0.90288	0.934706	0.655317	1.11862
TRINITY_DN30573_c0_g2	-0.902856	-0.902856	-0.902856	0.938978	0.653327	1.11626
TRINITY_DN19054_c0_g1	-0.902259	-0.902259	-0.902259	0.933655	0.647721	1.1254
TRINITY_DN85686_c1_g1	-0.90196	-0.90196	-0.90196	0.925929	0.647129	1.13282
TRINITY_DN10780_c0_g1	-0.900273	-0.900273	-0.900273	0.787976	0.713386	1.19946
TRINITY_DN10116_c0_g2	-0.901817	-0.901817	-0.901817	0.797186	0.726167	1.1821
TRINITY_DN13055_c0_g1	-0.899188	-0.899188	-0.899188	0.817781	0.676425	1.20336
TRINITY_DN452_c2_g1	-0.899358	-0.899358	-0.899358	0.801618	0.690744	1.20571
TRINITY_DN30120_c0_g1	-0.900316	-0.900316	-0.900316	0.804151	0.700699	1.1961
TRINITY_DN21050_c0_g1	-0.900373	-0.900373	-0.900373	0.809463	0.697262	1.1944
TRINITY_DN22244_c0_g3	-0.809709	-0.952817	-0.952817	0.867416	0.738467	1.10946
TRINITY_DN4384_c1_g3	-0.840692	-0.96081	-0.908488	0.829849	0.729575	1.15057
TRINITY_DN30034_c0_g1	-1.02877	-0.901286	-0.784398	0.798433	0.814891	1.10113
TRINITY_DN15298_c0_g2	-1.0235	-0.881752	-0.799582	0.742694	0.809272	1.15287
TRINITY_DN507_c1_g1	-1.02831	-0.853512	-0.830311	0.783836	0.804255	1.12404
TRINITY_DN73911_c0_g1	-1.07927	-0.821804	-0.783804	0.674877	0.818001	1.192
TRINITY_DN7563_c0_g2	-1.06648	-0.887182	-0.747982	0.755176	0.812955	1.13352
TRINITY_DN1467_c1_g1	-1.06261	-0.898747	-0.727705	0.72663	0.781228	1.18121
TRINITY_DN60196_c0_g1	-1.0841	-0.899817	-0.72574	0.768376	0.887935	1.05334
TRINITY_DN36482_c0_g1	-1.07151	-0.914998	-0.724909	0.754936	0.926637	1.02984
TRINITY_DN7414_c0_g1	-1.06569	-0.905753	-0.750574	0.83237	0.91066	0.978986
TRINITY_DN5220_c0_g1	-1.03483	-0.879782	-0.809196	0.778616	0.939545	1.00565
TRINITY_DN21214_c2_g1	-1.03591	-0.900831	-0.78661	0.803199	0.896678	1.02347
TRINITY_DN44384_c0_g1	-1.03459	-0.908074	-0.782009	0.812831	0.904879	1.00697
TRINITY_DN16934_c0_g2	-1.11012	-0.819134	-0.771734	0.685895	0.994927	1.02017
TRINITY_DN9239_c0_g1	-1.11337	-0.848492	-0.745012	0.740819	0.938738	1.02732
TRINITY_DN20402_c1_g1	-1.13856	-0.803174	-0.757871	0.728494	0.911734	1.05937
TRINITY_DN9415_c4_g1	-1.16177	-0.854178	-0.676017	0.723413	0.947189	1.02136
TRINITY_DN6712_c0_g1	-1.10278	-0.886405	-0.720148	0.755564	0.982213	0.971558
TRINITY_DN115_c0_g2	-1.09749	-0.864206	-0.750867	0.757698	0.978371	0.976495
TRINITY_DN86872_c0_g1	-1.05771	-0.827629	-0.831901	0.745462	0.938239	1.03354
TRINITY_DN9440_c0_g2	-1.05975	-0.817841	-0.843749	0.772411	0.960517	0.988408
TRINITY_DN1763_c1_g2	-1.04763	-0.766764	-0.901163	0.753283	0.911275	1.051
TRINITY_DN5146_c0_g2	-1.02678	-0.790895	-0.905988	0.779447	0.941663	1.00256
TRINITY_DN2503_c0_g1	-1.08787	-0.847407	-0.786896	0.86301	0.873853	0.985309
TRINITY_DN7611_c0_g1	-1.11076	-0.818295	-0.790733	0.867727	0.885276	0.966788
TRINITY_DN984_c0_g2	-1.11712	-0.827127	-0.773608	0.837144	0.946395	0.93432
TRINITY_DN811_c0_g1	-1.14096	-0.793621	-0.779893	0.861834	0.901359	0.951282
TRINITY_DN3731_c1_g2	-1.14044	-0.816585	-0.754781	0.83844	0.885817	0.987545
TRINITY_DN7794_c0_g1	-1.12596	-0.749998	-0.829839	0.744885	0.937765	1.02315
TRINITY_DN32690_c0_g2	-1.17888	-0.71446	-0.800695	0.758052	0.897202	1.03878
TRINITY_DN6031_c0_g1	-1.08963	-0.833224	-0.794688	0.80537	0.885076	1.0271
TRINITY_DN5492_c1_g1	-1.08429	-0.816056	-0.816056	0.781055	0.898454	1.03689
TRINITY_DN269_c0_g1	-1.12695	-0.775048	-0.805197	0.776889	0.880459	1.04985
TRINITY_DN54004_c1_g1	-1.13326	-0.754095	-0.820283	0.810797	0.854044	1.0428
TRINITY_DN3015_c4_g1	-1.09524	-0.743524	-0.879654	0.881111	0.849305	0.988003
TRINITY_DN1032_c0_g2	-1.07634	-0.7765	-0.869653	0.8666	0.86054	0.995351
TRINITY_DN6462_c0_g4	-1.07278	-0.754143	-0.897188	0.911156	0.876168	0.936792
TRINITY_DN378_c7_g1	-1.0858	-0.729297	-0.904484	0.873796	0.877583	0.968199
TRINITY_DN552_c0_g2	-1.02983	-0.768415	-0.926651	0.883278	0.836051	1.00556
TRINITY_DN599_c2_g1	-1.0211	-0.811523	-0.896502	0.878895	0.851209	0.999024
TRINITY_DN15017_c0_g1	-1.02922	-0.749029	-0.947295	0.905002	0.855184	0.96536
TRINITY_DN393_c0_g4	-1.01927	-0.775339	-0.934228	0.869933	0.89347	0.965439
TRINITY_DN3385_c0_g1	-1.06513	-0.78129	-0.878386	0.928087	0.834833	0.961887
TRINITY_DN3765_c0_g1	-1.0496	-0.818248	-0.859459	0.936162	0.826093	0.965048
TRINITY_DN3041_c0_g1	-1.05318	-0.803981	-0.868463	0.955629	0.812484	0.957515
TRINITY_DN6577_c0_g2	-1.08865	-0.770303	-0.860131	0.915577	0.80943	0.994077
TRINITY_DN1237_c2_g2	-1.06439	-0.818724	-0.84039	0.919722	0.807517	0.996263
TRINITY_DN3303_c5_g1	-1.01448	-0.78919	-0.923821	0.969842	0.810648	0.947004
TRINITY_DN2516_c0_g2	-1.00938	-0.77748	-0.939905	0.952834	0.809685	0.964247
TRINITY_DN32096_c0_g1	-1.01533	-0.78759	-0.923005	0.957955	0.793632	0.97434
TRINITY_DN1125_c3_g1	-1.02731	-0.792872	-0.904062	0.93122	0.786941	1.00608
TRINITY_DN12575_c1_g1	-1.03445	-0.755818	-0.928955	0.961573	0.763928	0.993723
TRINITY_DN7801_c0_g1	-1.10186	-0.684775	-0.92614	0.900022	0.850881	0.961877
TRINITY_DN1603_c0_g2	-1.08808	-0.654248	-0.966238	0.924888	0.827637	0.956044
TRINITY_DN6327_c4_g1	-1.13228	-0.667982	-0.906913	0.850335	0.894972	0.961871
TRINITY_DN633_c3_g1	-1.09003	-0.673296	-0.948995	0.853925	0.898225	0.960169
TRINITY_DN10239_c0_g1	-1.06394	-0.688913	-0.962976	0.854391	0.887975	0.973461
TRINITY_DN1734_c0_g1	-1.09727	-0.736719	-0.883416	0.955263	0.818969	0.943175
TRINITY_DN3277_c0_g1	-1.09743	-0.731845	-0.889484	0.959344	0.860351	0.899066
TRINITY_DN2552_c0_g2	-1.08846	-0.765851	-0.867384	0.970569	0.851819	0.899312
TRINITY_DN10659_c0_g1	-1.12919	-0.700385	-0.882533	0.912687	0.857408	0.942012
TRINITY_DN266_c0_g3	-1.10667	-0.715077	-0.894877	0.931889	0.860176	0.924562
TRINITY_DN7266_c0_g1	-1.12047	-0.757326	-0.839639	0.931121	0.850865	0.935447
TRINITY_DN83907_c0_g1	-1.10504	-0.752394	-0.862181	0.897933	0.866666	0.955012
TRINITY_DN22467_c0_g1	-1.14819	-0.679726	-0.8751	0.98113	0.794642	0.927239
TRINITY_DN4316_c0_g1	-1.07354	-0.701468	-0.937736	0.922813	0.788629	1.0013
TRINITY_DN3177_c0_g1	-1.08807	-0.729144	-0.895342	0.967978	0.762617	0.981962
TRINITY_DN927_c9_g1	-1.00102	-0.868843	-0.852451	0.812075	0.827758	1.08248
TRINITY_DN269_c4_g1	-0.988647	-0.845683	-0.893186	0.843781	0.833651	1.05008
TRINITY_DN3980_c0_g2	-0.998571	-0.831298	-0.892582	0.802698	0.841449	1.0783
TRINITY_DN12869_c1_g1	-1.0381	-0.794967	-0.888695	0.814014	0.858405	1.04934
TRINITY_DN1188_c2_g1	-0.993261	-0.843023	-0.892702	0.813195	0.889295	1.0265
TRINITY_DN4729_c0_g2	-1.02205	-0.841501	-0.861349	0.802128	0.879475	1.0433
TRINITY_DN831_c0_g1	-1.0208	-0.854019	-0.855557	0.851836	0.881977	0.996562
TRINITY_DN10693_c0_g3	-0.999804	-0.891881	-0.839344	0.847581	0.877084	1.00636
TRINITY_DN1551_c0_g2	-1.03663	-0.882603	-0.809256	0.886322	0.853474	0.988697
TRINITY_DN816_c0_g2	-1.03465	-0.879934	-0.81531	0.853646	0.90953	0.966714
TRINITY_DN37940_c0_g1	-1.05514	-0.852801	-0.820032	0.86664	0.888168	0.973165
TRINITY_DN23108_c0_g1	-1.03735	-0.897678	-0.78598	0.815092	0.853769	1.05215
TRINITY_DN13839_c1_g1	-1.04419	-0.871304	-0.80762	0.826237	0.857585	1.03929
TRINITY_DN1677_c0_g2	-1.05804	-0.838677	-0.826787	0.854106	0.843087	1.02631
TRINITY_DN155_c2_g1	-1.05679	-0.865319	-0.802506	0.838572	0.877442	1.0086
TRINITY_DN4130_c0_g1	-0.998511	-0.783619	-0.945838	0.817788	0.931266	0.978914
TRINITY_DN5562_c3_g1	-1.01883	-0.767779	-0.939935	0.827417	0.926616	0.972513
TRINITY_DN3995_c0_g3	-1.00163	-0.786209	-0.935597	0.780222	0.914599	1.02861
TRINITY_DN3768_c1_g1	-0.987557	-0.770066	-0.967088	0.809721	0.897377	1.01761
TRINITY_DN20465_c0_g1	-1.05909	-0.711296	-0.944296	0.867041	0.818836	1.0288
TRINITY_DN1242_c0_g2	-1.03825	-0.725891	-0.954589	0.842078	0.854997	1.02165
TRINITY_DN153_c0_g1	-1.04121	-0.731699	-0.948726	0.864838	0.862778	0.994022
TRINITY_DN8151_c0_g1	-0.97102	-0.781115	-0.97102	0.895501	0.787302	1.04035
TRINITY_DN83384_c0_g1	-0.987122	-0.743929	-0.987122	0.873458	0.793263	1.05145
TRINITY_DN51_c0_g1	-0.983555	-0.757945	-0.983555	0.878868	0.83899	1.0072
TRINITY_DN15000_c1_g2	-0.993844	-0.779916	-0.951285	0.845405	0.845405	1.03424
TRINITY_DN19329_c0_g1	-1.05339	-0.828606	-0.845598	0.832779	0.942018	0.952799
TRINITY_DN8739_c0_g6	-1.04515	-0.843555	-0.840145	0.838448	0.930463	0.959937
TRINITY_DN14145_c0_g1	-1.07632	-0.814401	-0.833598	0.8507	0.889544	0.984079
TRINITY_DN11145_c1_g2	-1.04943	-0.81647	-0.859807	0.822345	0.900961	1.00241
TRINITY_DN1792_c0_g2	-1.01533	-0.84305	-0.87332	0.842021	0.919791	0.969885
TRINITY_DN167_c0_g1	-1.01213	-0.857946	-0.862755	0.849251	0.938651	0.944927
TRINITY_DN311_c1_g1	-1.00492	-0.864839	-0.864094	0.859654	0.926792	0.947407
TRINITY_DN94_c0_g1	-1.01361	-0.850718	-0.869295	0.890813	0.892542	0.950272
TRINITY_DN600_c0_g1	-1.0007	-0.858654	-0.875095	0.89347	0.884164	0.956813
TRINITY_DN16438_c0_g3	-0.998282	-0.864919	-0.872257	0.900106	0.911748	0.923603
TRINITY_DN426_c0_g1	-0.98165	-0.877281	-0.877281	0.895479	0.897048	0.943686
TRINITY_DN33_c1_g1	-1.01278	-0.885461	-0.834785	0.880479	0.893308	0.959236
TRINITY_DN2454_c0_g1	-1.00565	-0.886724	-0.841689	0.880019	0.907291	0.946752
TRINITY_DN381_c1_g2	-1.03418	-0.856397	-0.841132	0.874107	0.920592	0.937013
TRINITY_DN504_c3_g1	-1.03698	-0.852157	-0.84235	0.891926	0.892932	0.946625
TRINITY_DN1372_c2_g1	-1.03094	-0.866501	-0.834106	0.874359	0.900802	0.956382
TRINITY_DN7861_c0_g1	-1.06046	-0.780279	-0.885169	0.865933	0.971598	0.88838
TRINITY_DN2277_c1_g2	-1.02708	-0.811162	-0.892	0.872541	0.976749	0.880956
TRINITY_DN10530_c0_g1	-1.03966	-0.813737	-0.876066	0.863005	0.970999	0.895456
TRINITY_DN4202_c2_g1	-1.02171	-0.813811	-0.894825	0.844595	0.972485	0.913263
TRINITY_DN2371_c2_g1	-1.00952	-0.819638	-0.902134	0.842728	0.973274	0.915293
TRINITY_DN14265_c0_g1	-1.00777	-0.797242	-0.925045	0.833915	0.949167	0.946976
TRINITY_DN12156_c0_g1	-1.0088	-0.776167	-0.94407	0.849387	0.957646	0.922
TRINITY_DN75391_c0_g1	-1.02196	-0.775527	-0.930652	0.841623	0.954385	0.93213
TRINITY_DN2639_c0_g2	-1.05406	-0.797731	-0.8766	0.866503	0.932757	0.929133
TRINITY_DN2937_c1_g1	-1.04874	-0.77572	-0.903728	0.889626	0.925382	0.913184
TRINITY_DN4782_c0_g1	-1.0716	-0.760005	-0.893558	0.89942	0.91387	0.911872
TRINITY_DN2193_c0_g1	-1.07061	-0.778406	-0.877465	0.909485	0.905064	0.911934
TRINITY_DN19864_c0_g1	-1.00483	-0.798881	-0.92888	0.897821	0.918201	0.916572
TRINITY_DN8487_c0_g1	-0.996179	-0.803832	-0.933319	0.906938	0.91476	0.911632
TRINITY_DN7827_c0_g1	-1.03662	-0.787127	-0.906284	0.919728	0.905152	0.905152
TRINITY_DN2831_c0_g1	-1.03292	-0.787936	-0.909403	0.916071	0.893153	0.921036
TRINITY_DN997_c0_g1	-1.01109	-0.816025	-0.906011	0.886103	0.921683	0.925343
TRINITY_DN2413_c2_g1	-1.02875	-0.809261	-0.893603	0.890991	0.935172	0.905449
TRINITY_DN3383_c0_g2	-1.03586	-0.830491	-0.865598	0.907405	0.902925	0.921614
TRINITY_DN1461_c1_g3	-1.03633	-0.826825	-0.868366	0.881692	0.927392	0.922436
TRINITY_DN5196_c0_g2	-1.02442	-0.843374	-0.865145	0.88562	0.913621	0.933695
TRINITY_DN365_c0_g1	-1.02771	-0.837663	-0.867364	0.89566	0.908721	0.928353
TRINITY_DN7781_c0_g1	-1.02205	-0.842271	-0.868569	0.90461	0.882853	0.945426
TRINITY_DN29_c3_g1	-1.03093	-0.818844	-0.881972	0.912198	0.884275	0.935279
TRINITY_DN2836_c0_g1	-1.0288	-0.801586	-0.900216	0.883961	0.890002	0.956637
TRINITY_DN1267_c4_g1	-1.05214	-0.803016	-0.873682	0.886579	0.89049	0.951766
TRINITY_DN30683_c0_g1	-0.924104	-0.817466	-0.990529	0.878169	0.868131	0.985799
TRINITY_DN93_c0_g1	-0.925622	-0.814659	-0.991805	0.905448	0.851121	0.975517
TRINITY_DN3824_c0_g1	-0.935819	-0.801807	-0.994034	0.898038	0.863493	0.970129
TRINITY_DN87209_c0_g1	-0.954892	-0.823893	-0.954892	0.888585	0.868726	0.976368
TRINITY_DN4945_c0_g1	-0.943094	-0.832596	-0.958067	0.869582	0.878636	0.98554
TRINITY_DN15871_c1_g1	-0.94283	-0.821434	-0.967028	0.885013	0.840811	1.00547
TRINITY_DN19363_c0_g1	-0.962807	-0.794916	-0.972194	0.885641	0.848273	0.996003
TRINITY_DN4196_c0_g1	-0.961913	-0.801751	-0.96709	0.864974	0.870014	0.995767
TRINITY_DN135_c7_g1	-0.947728	-0.816582	-0.967967	0.974802	0.837227	0.920248
TRINITY_DN1197_c1_g1	-0.932729	-0.825949	-0.975066	0.945771	0.848356	0.939618
TRINITY_DN13610_c0_g1	-0.980506	-0.792154	-0.958901	0.932472	0.856286	0.942803
TRINITY_DN4318_c0_g2	-0.966094	-0.809951	-0.956446	0.936141	0.843145	0.953205
TRINITY_DN1878_c0_g2	-0.961618	-0.828762	-0.944275	0.937483	0.859845	0.937327
TRINITY_DN6927_c0_g3	-0.960658	-0.811779	-0.960658	0.953289	0.853351	0.926456
TRINITY_DN389_c0_g2	-0.979791	-0.799656	-0.95264	0.946509	0.853981	0.931597
TRINITY_DN1078_c0_g1	-0.981848	-0.801527	-0.949077	0.950349	0.862131	0.919972
TRINITY_DN747_c9_g1	-0.98254	-0.792944	-0.956554	0.90392	0.876764	0.951354
TRINITY_DN396_c0_g3	-0.974508	-0.783801	-0.973334	0.919219	0.88165	0.930774
TRINITY_DN21252_c0_g1	-0.973477	-0.793573	-0.965822	0.921681	0.899666	0.911525
TRINITY_DN94757_c0_g1	-0.968419	-0.796113	-0.968419	0.926615	0.887486	0.91885
TRINITY_DN19373_c1_g1	-0.948554	-0.812015	-0.973869	0.905998	0.910317	0.918122
TRINITY_DN3757_c0_g1	-0.922445	-0.831575	-0.981397	0.911393	0.900442	0.923582
TRINITY_DN2208_c1_g1	-0.930517	-0.81318	-0.990372	0.914571	0.897234	0.922264
TRINITY_DN8364_c0_g1	-0.94467	-0.819687	-0.969368	0.911163	0.861526	0.961037
TRINITY_DN1603_c0_g1	-0.934882	-0.844323	-0.95685	0.912504	0.878453	0.945098
TRINITY_DN1103_c0_g1	-1.00654	-0.860359	-0.860359	0.878413	0.810986	1.03785
TRINITY_DN3068_c0_g1	-1.00785	-0.866907	-0.855576	0.878789	0.841187	1.01036
TRINITY_DN12882_c0_g3	-1.00055	-0.826249	-0.898171	0.8764	0.796161	1.05241
TRINITY_DN26848_c0_g1	-0.983052	-0.880306	-0.864165	0.902498	0.785968	1.03906
TRINITY_DN2826_c1_g1	-0.983414	-0.847654	-0.899037	0.935592	0.795665	0.998848
TRINITY_DN1652_c0_g1	-1.00964	-0.850086	-0.867852	0.922889	0.791309	1.01338
TRINITY_DN3439_c0_g1	-0.963129	-0.878905	-0.892575	0.9229	0.833987	0.977723
TRINITY_DN1385_c0_g1	-0.958247	-0.893053	-0.884129	0.931385	0.839699	0.964345
TRINITY_DN7787_c0_g2	-0.966732	-0.885341	-0.880563	0.93808	0.807833	0.986723
TRINITY_DN1500_c6_g1	-0.9783	-0.890892	-0.862299	0.922143	0.808591	1.00076
TRINITY_DN10974_c0_g2	-0.960265	-0.86696	-0.905461	0.909789	0.818665	1.00423
TRINITY_DN26254_c0_g1	-0.950911	-0.863389	-0.918675	0.889104	0.832684	1.01119
TRINITY_DN7659_c0_g1	-0.938013	-0.884719	-0.911247	0.892846	0.834038	1.00709
TRINITY_DN1616_c0_g1	-0.952756	-0.860646	-0.922556	0.912374	0.860427	0.963158
TRINITY_DN12590_c0_g1	-0.933503	-0.86848	-0.933503	0.890493	0.859618	0.985376
TRINITY_DN17619_c0_g1	-1.02028	-0.836921	-0.871459	0.955534	0.802534	0.970592
TRINITY_DN6524_c0_g1	-1.02804	-0.839836	-0.86203	0.936315	0.827773	0.965821
TRINITY_DN72958_c0_g1	-1.01211	-0.814361	-0.901924	0.9467	0.80275	0.978945
TRINITY_DN10698_c1_g1	-1.01884	-0.816135	-0.89509	0.949402	0.82718	0.953479
TRINITY_DN2930_c0_g1	-0.982904	-0.852505	-0.900369	0.91721	0.881024	0.937546
TRINITY_DN2948_c0_g1	-0.976687	-0.870028	-0.889216	0.927633	0.865729	0.942569
TRINITY_DN1474_c0_g2	-0.991308	-0.856685	-0.886488	0.917908	0.858219	0.958354
TRINITY_DN89400_c0_g1	-0.980432	-0.867879	-0.88658	0.921645	0.851144	0.962102
TRINITY_DN3156_c0_g1	-0.997721	-0.839766	-0.894767	0.930472	0.831081	0.970702
TRINITY_DN8866_c0_g2	-1.00687	-0.84097	-0.884197	0.946008	0.832681	0.953352
TRINITY_DN666_c4_g2	-1.00896	-0.82916	-0.895078	0.930598	0.865011	0.937589
TRINITY_DN13_c2_g1	-1.00786	-0.830353	-0.894235	0.916851	0.851765	0.963828
TRINITY_DN8028_c0_g1	-0.928688	-0.841606	-0.962885	0.971327	0.823693	0.938159
TRINITY_DN15493_c1_g1	-0.933273	-0.847827	-0.950807	0.985082	0.80244	0.944384
TRINITY_DN6399_c0_g2	-0.9791	-0.809114	-0.942469	0.956117	0.817471	0.957096
TRINITY_DN11069_c0_g1	-0.951159	-0.830887	-0.951159	0.931581	0.832057	0.969567
TRINITY_DN3543_c6_g1	-0.962216	-0.890167	-0.881538	0.982169	0.822679	0.929073
TRINITY_DN13518_c0_g1	-0.960962	-0.893011	-0.87981	0.959265	0.815254	0.959265
TRINITY_DN1117_c0_g2	-0.982698	-0.888353	-0.862102	0.95993	0.822228	0.950995
TRINITY_DN11525_c0_g1	-0.958247	-0.867002	-0.904861	0.994584	0.77811	0.957415
TRINITY_DN20320_c3_g1	-0.94003	-0.882263	-0.910594	0.992957	0.802389	0.93754
TRINITY_DN3856_c0_g1	-0.958961	-0.854507	-0.918464	0.997729	0.806087	0.928115
TRINITY_DN11676_c2_g1	-0.961183	-0.961183	-0.756252	0.798764	0.643793	1.23606
TRINITY_DN83385_c0_g1	-0.970715	-0.970715	-0.745022	0.815456	0.666158	1.20484
TRINITY_DN4546_c2_g2	-1.03131	-0.886933	-0.753771	0.724403	0.690777	1.25684
TRINITY_DN10937_c0_g1	-0.998678	-0.871759	-0.826833	0.774514	0.726155	1.1966
TRINITY_DN20146_c0_g1	-0.962374	-0.962374	-0.747944	0.730941	0.68038	1.26137
TRINITY_DN92918_c0_g1	-0.966573	-0.966573	-0.72416	0.700425	0.660812	1.29607
TRINITY_DN79870_c0_g1	-0.98148	-0.98148	-0.686579	0.693965	0.655075	1.3005
TRINITY_DN11783_c2_g1	-0.966721	-0.966721	-0.708054	0.589796	0.728389	1.32331
TRINITY_DN17758_c0_g1	-0.948329	-0.948329	-0.76839	0.658856	0.716362	1.28983
TRINITY_DN5153_c0_g1	-0.947357	-0.947357	-0.754033	0.621548	0.701053	1.32615
TRINITY_DN20617_c0_g1	-1.12954	-0.935436	-0.604173	0.778897	0.732	1.15826
TRINITY_DN1508_c4_g1	-1.1241	-0.994318	-0.539263	0.738435	0.772667	1.14658
TRINITY_DN6574_c0_g1	-1.08886	-1.01535	-0.559742	0.766885	0.745288	1.15177
TRINITY_DN80529_c0_g1	-1.08403	-1.02204	-0.576253	0.808799	0.797068	1.07646
TRINITY_DN1052_c2_g1	-1.04141	-1.08538	-0.533704	0.787782	0.738303	1.13441
TRINITY_DN4341_c0_g1	-1.03182	-1.03182	-0.612263	0.771963	0.742924	1.16102
TRINITY_DN67418_c0_g1	-1.03116	-1.03116	-0.625048	0.784818	0.782521	1.12003
TRINITY_DN20094_c1_g1	-1.03881	-1.03881	-0.607323	0.806995	0.768181	1.10976
TRINITY_DN19023_c1_g1	-1.02564	-1.02564	-0.645038	0.734544	0.890854	1.07092
TRINITY_DN31452_c0_g1	-0.999424	-1.05891	-0.629381	0.762005	0.806509	1.11921
TRINITY_DN10861_c0_g1	-1.00311	-1.02389	-0.675307	0.781812	0.829845	1.09065
TRINITY_DN16381_c1_g1	-1.02708	-1.02708	-0.621963	0.682867	0.837733	1.15553
TRINITY_DN1776_c2_g1	-1.04083	-1.04083	-0.581378	0.686965	0.799574	1.17649
TRINITY_DN7401_c1_g2	-1.02828	-1.02828	-0.612055	0.621589	0.902756	1.14426
TRINITY_DN28383_c2_g2	-1.03738	-1.03738	-0.592872	0.647888	0.874253	1.14548
TRINITY_DN10515_c3_g1	-1.10008	-0.982674	-0.586793	0.664729	0.883347	1.12147
TRINITY_DN19880_c0_g1	-1.07433	-0.981115	-0.615974	0.64346	0.884641	1.14332
TRINITY_DN77920_c0_g3	-0.970792	-0.970792	-0.726365	0.564947	0.882614	1.22039
TRINITY_DN23327_c0_g3	-0.965109	-0.965109	-0.756109	0.586503	0.958231	1.14159
TRINITY_DN11956_c1_g1	-1.00728	-1.00728	-0.661081	0.654224	0.833633	1.18778
TRINITY_DN42907_c0_g2	-0.996366	-0.996366	-0.674523	0.60907	0.841344	1.21684
TRINITY_DN8746_c1_g1	-1.00899	-1.00899	-0.674066	0.659642	0.948979	1.08343
TRINITY_DN42255_c1_g1	-1.01413	-1.01413	-0.65187	0.617456	0.96221	1.10047
TRINITY_DN84904_c0_g1	-0.998555	-0.998555	-0.698378	0.672938	0.911663	1.11089
TRINITY_DN98294_c0_g1	-1.01603	-1.01603	-0.655409	0.67596	0.892199	1.11931
TRINITY_DN7748_c0_g2	-0.886475	-1.08195	-0.734552	0.783368	0.805117	1.11449
TRINITY_DN77826_c0_g1	-0.923448	-1.0746	-0.687948	0.728884	0.787791	1.16932
TRINITY_DN4495_c2_g1	-0.936381	-1.0429	-0.713763	0.706213	0.829674	1.15715
TRINITY_DN40581_c0_g1	-0.959447	-0.959447	-0.779267	0.760505	0.749689	1.18797
TRINITY_DN20600_c0_g3	-0.958204	-0.980751	-0.762485	0.773975	0.76126	1.16621
TRINITY_DN36368_c1_g1	-0.918296	-1.00967	-0.783872	0.774391	0.816534	1.12091
TRINITY_DN93595_c0_g1	-0.948287	-0.948287	-0.816314	0.755863	0.822258	1.13477
TRINITY_DN4016_c0_g2	-0.929656	-0.980294	-0.797648	0.744898	0.811719	1.15098
TRINITY_DN25814_c0_g1	-1.0313	-0.933863	-0.739533	0.737464	0.844746	1.12248
TRINITY_DN7532_c1_g1	-1.00551	-0.927592	-0.774356	0.711124	0.874669	1.12167
TRINITY_DN18292_c0_g2	-0.976737	-0.992886	-0.722116	0.69121	0.827226	1.1733
TRINITY_DN620_c1_g1	-0.947181	-0.947181	-0.809094	0.691146	0.850142	1.16217
TRINITY_DN24681_c1_g4	-0.952052	-0.952052	-0.796183	0.669043	0.869524	1.16172
TRINITY_DN3110_c1_g2	-0.953468	-0.953468	-0.792701	0.674496	0.857854	1.16729
TRINITY_DN15559_c1_g1	-1.05744	-0.760688	-0.880274	0.744422	0.796533	1.15744
TRINITY_DN1636_c0_g1	-1.07834	-0.759728	-0.854858	0.720702	0.805856	1.16636
TRINITY_DN2990_c4_g1	-1.13893	-0.702671	-0.844902	0.713278	0.845818	1.12741
TRINITY_DN3681_c1_g1	-1.11343	-0.735859	-0.848028	0.764014	0.813199	1.1201
TRINITY_DN3167_c0_g1	-1.09027	-0.68309	-0.926989	0.821679	0.788466	1.09021
TRINITY_DN2923_c0_g1	-1.05188	-0.738031	-0.917144	0.807102	0.789717	1.11024
TRINITY_DN4151_c0_g1	-1.08246	-0.652514	-0.948269	0.763172	0.763172	1.1569
TRINITY_DN1295_c0_g3	-1.06932	-0.681259	-0.930554	0.69655	0.802528	1.18206
TRINITY_DN25673_c0_g3	-1.21707	-0.67216	-0.763953	0.816487	0.663439	1.17325
TRINITY_DN2551_c1_g1	-1.1724	-0.666137	-0.816396	0.795355	0.652632	1.20695
TRINITY_DN9657_c0_g1	-1.16687	-0.672117	-0.826822	0.836411	0.659633	1.16976
TRINITY_DN14573_c0_g2	-1.15358	-0.680785	-0.843323	0.795318	0.728599	1.15377
TRINITY_DN9093_c0_g3	-1.10977	-0.714956	-0.847029	0.745917	0.708975	1.21686
TRINITY_DN12247_c0_g2	-1.15827	-0.622141	-0.880493	0.842173	0.651539	1.16719
TRINITY_DN15880_c0_g1	-1.07183	-0.712669	-0.899421	0.851847	0.660676	1.1714
TRINITY_DN4024_c0_g1	-1.05379	-0.802677	-0.786502	0.758812	0.570715	1.31344
TRINITY_DN5980_c0_g2	-1.14992	-0.757712	-0.730145	0.767369	0.594345	1.27606
TRINITY_DN14319_c0_g1	-1.12049	-0.805623	-0.731225	0.711501	0.688813	1.25702
TRINITY_DN26242_c0_g2	-1.10618	-0.793366	-0.744512	0.694375	0.650907	1.29877
TRINITY_DN13524_c1_g1	-1.16014	-0.808068	-0.712437	0.759384	0.771861	1.1494
TRINITY_DN74884_c1_g4	-1.20441	-0.757073	-0.696488	0.752315	0.718932	1.18672
TRINITY_DN5796_c1_g1	-1.17228	-0.775556	-0.714931	0.740416	0.719064	1.20328
TRINITY_DN10571_c0_g1	-1.25491	-0.758148	-0.59719	0.660255	0.695172	1.25482
TRINITY_DN512_c10_g2	-1.21791	-0.796235	-0.633446	0.742477	0.712297	1.19282
TRINITY_DN45615_c0_g1	-1.14697	-0.905687	-0.587069	0.63887	0.766246	1.23461
TRINITY_DN17677_c1_g1	-1.14897	-0.895592	-0.590738	0.748679	0.636192	1.25042
TRINITY_DN13416_c0_g1	-0.774905	-1.06826	-0.881126	0.89962	0.975324	0.849346
TRINITY_DN7849_c1_g2	-0.774581	-1.08469	-0.863339	0.935071	0.949125	0.83841
TRINITY_DN33_c0_g1	-0.771741	-1.10883	-0.840549	0.900844	0.919364	0.900912
TRINITY_DN7874_c1_g1	-0.753493	-1.09934	-0.868029	0.944614	0.902429	0.873817
TRINITY_DN5942_c0_g1	-0.775525	-1.07373	-0.87614	0.929765	0.924458	0.871176
TRINITY_DN7442_c0_g1	-0.780018	-1.06484	-0.882111	0.919568	0.921221	0.88618
TRINITY_DN10477_c0_g1	-0.793949	-1.04323	-0.892353	0.941002	0.901378	0.887157
TRINITY_DN6046_c1_g1	-0.787279	-1.06406	-0.87556	0.950011	0.897935	0.878952
TRINITY_DN7097_c1_g1	-0.782175	-1.06799	-0.875618	0.95688	0.903885	0.86502
TRINITY_DN1957_c1_g1	-0.820363	-1.02378	-0.885729	0.974276	0.922916	0.832686
TRINITY_DN5867_c0_g1	-0.807526	-1.03186	-0.891	0.940385	0.933244	0.856753
TRINITY_DN4568_c0_g1	-0.819587	-1.02737	-0.884693	0.944949	0.916061	0.870638
TRINITY_DN1268_c3_g3	-0.835388	-1.02093	-0.876379	0.943144	0.917508	0.872041
TRINITY_DN5549_c0_g2	-0.812835	-1.0935	-0.817506	0.94563	0.890817	0.887395
TRINITY_DN20469_c0_g1	-0.824946	-1.10288	-0.793509	0.964121	0.88218	0.875037
TRINITY_DN3072_c6_g1	-0.816729	-1.09433	-0.810891	0.980049	0.859691	0.882209
TRINITY_DN1240_c3_g1	-0.777408	-1.09602	-0.848644	0.956434	0.864621	0.901021
TRINITY_DN435_c1_g1	-0.78736	-1.08326	-0.852824	0.974783	0.883781	0.864884
TRINITY_DN22485_c0_g1	-0.793391	-1.07759	-0.852715	0.985176	0.85481	0.883708
TRINITY_DN725_c0_g1	-0.830669	-1.03134	-0.869398	0.958626	0.878427	0.894355
TRINITY_DN33313_c0_g1	-0.819678	-1.06	-0.848432	0.945311	0.86074	0.922062
TRINITY_DN14934_c0_g1	-0.842574	-1.02852	-0.861641	0.919706	0.892459	0.920569
TRINITY_DN1634_c8_g1	-0.831728	-1.0409	-0.858776	0.920288	0.894228	0.916889
TRINITY_DN60_c3_g1	-0.819837	-1.03849	-0.873102	0.90535	0.90431	0.92177
TRINITY_DN2778_c1_g4	-0.81718	-1.03537	-0.87902	0.924606	0.910123	0.896842
TRINITY_DN1219_c5_g2	-0.798533	-1.07236	-0.855977	0.911934	0.884331	0.930606
TRINITY_DN12114_c0_g2	-0.81793	-1.07065	-0.839142	0.925153	0.903596	0.898971
TRINITY_DN100861_c0_g1	-0.826989	-1.05507	-0.847633	0.924042	0.888824	0.916826
TRINITY_DN4348_c2_g1	-0.826822	-1.06758	-0.828832	0.886367	1.01057	0.826299
TRINITY_DN4710_c0_g1	-0.839034	-1.0642	-0.820114	0.918904	0.998417	0.806031
TRINITY_DN3246_c1_g1	-0.813967	-1.1258	-0.769926	0.892289	1.03029	0.787117
TRINITY_DN6997_c2_g1	-0.839013	-1.10248	-0.768435	0.903692	1.04837	0.757872
TRINITY_DN32272_c0_g2	-0.894056	-1.04179	-0.785237	0.886699	1.0397	0.794681
TRINITY_DN144_c1_g1	-0.907326	-1.04247	-0.774388	0.903947	1.00121	0.81902
TRINITY_DN3332_c1_g2	-0.922867	-1.02029	-0.785013	0.923509	0.97243	0.832226
TRINITY_DN10648_c0_g1	-0.93793	-1.02104	-0.767085	0.902472	0.989739	0.833847
TRINITY_DN2825_c1_g2	-0.889015	-1.1022	-0.724661	0.936334	0.958997	0.82054
TRINITY_DN3157_c0_g2	-0.922938	-1.06262	-0.72955	0.976714	0.973612	0.764782
TRINITY_DN11865_c0_g1	-0.941911	-1.04807	-0.726916	0.968844	0.972654	0.775396
TRINITY_DN24726_c0_g1	-0.929417	-1.04811	-0.747744	0.870951	0.908433	0.945891
TRINITY_DN547_c0_g1	-0.943955	-1.01905	-0.765597	0.868038	0.928486	0.932079
TRINITY_DN904_c1_g1	-0.947971	-1.02881	-0.750323	0.885841	0.914961	0.926306
TRINITY_DN8129_c0_g1	-0.940562	-1.03462	-0.75016	0.843526	0.940181	0.941637
TRINITY_DN25424_c0_g1	-0.899813	-1.058	-0.767262	0.841386	0.931697	0.951992
TRINITY_DN1679_c0_g2	-0.897803	-1.06154	-0.766515	0.924912	0.934964	0.86598
TRINITY_DN33_c1_g2	-0.876564	-1.09359	-0.751353	0.917587	0.934657	0.869263
TRINITY_DN6159_c0_g1	-0.920763	-1.06147	-0.740555	0.890782	0.968176	0.863829
TRINITY_DN11444_c0_g1	-0.905874	-1.08099	-0.73426	0.874448	0.954431	0.892249
TRINITY_DN13198_c0_g1	-0.889588	-1.10854	-0.719289	0.88185	0.911772	0.923797
TRINITY_DN2276_c0_g1	-0.879764	-1.12433	-0.70909	0.849103	0.950874	0.913208
TRINITY_DN1260_c1_g1	-0.87994	-1.0949	-0.745307	0.849628	0.943204	0.927316
TRINITY_DN26322_c0_g1	-0.859038	-1.07291	-0.791987	0.829022	0.970559	0.924349
TRINITY_DN1773_c0_g1	-0.876325	-1.06808	-0.781931	0.874323	0.940873	0.911136
TRINITY_DN12797_c0_g1	-0.861303	-1.07856	-0.784697	0.852269	0.934812	0.937482
TRINITY_DN7439_c0_g1	-0.847613	-1.0413	-0.841833	0.940905	0.92238	0.867458
TRINITY_DN46134_c0_g1	-0.846131	-1.03115	-0.854251	0.932238	0.939859	0.859439
TRINITY_DN3088_c1_g1	-0.865004	-1.03949	-0.826795	0.914812	0.930278	0.886196
TRINITY_DN415_c0_g2	-0.846394	-1.04728	-0.837034	0.896524	0.929717	0.904468
TRINITY_DN2489_c0_g1	-0.846822	-1.04277	-0.841029	0.887661	0.953004	0.88996
TRINITY_DN3909_c0_g1	-0.835523	-1.05797	-0.835523	0.901236	0.944531	0.883251
TRINITY_DN5961_c0_g1	-0.849593	-1.08344	-0.791765	0.929099	0.929099	0.866604
TRINITY_DN4882_c0_g1	-0.842375	-1.10379	-0.775285	0.907376	0.940337	0.873738
TRINITY_DN37286_c0_g1	-0.881957	-1.04771	-0.798909	0.905051	0.959076	0.864444
TRINITY_DN147_c2_g1	-0.880033	-1.06761	-0.777811	0.892406	0.963035	0.870017
TRINITY_DN506_c0_g1	-0.845108	-1.07249	-0.80698	0.905546	0.979837	0.839195
TRINITY_DN1549_c7_g1	-0.842503	-1.06	-0.825146	0.905824	0.96421	0.857615
TRINITY_DN1406_c0_g3	-0.85175	-1.05364	-0.822497	0.907014	0.971329	0.84954
TRINITY_DN1025_c0_g1	-0.84175	-1.06413	-0.822188	0.873274	0.913962	0.940829
TRINITY_DN1842_c0_g1	-0.854621	-1.04132	-0.83456	0.861497	0.931209	0.937794
TRINITY_DN8416_c0_g2	-0.862534	-1.03765	-0.830598	0.866018	0.912751	0.952011
TRINITY_DN12464_c0_g1	-0.870204	-1.06217	-0.79527	0.886692	0.894769	0.94618
TRINITY_DN1780_c8_g1	-0.890997	-1.02914	-0.811738	0.913601	0.895877	0.922397
TRINITY_DN94742_c0_g1	-0.873238	-1.04474	-0.812621	0.901075	0.906936	0.922584
TRINITY_DN34349_c0_g1	-0.892176	-1.0438	-0.793245	0.940266	0.916614	0.872343
TRINITY_DN3568_c2_g1	-0.877982	-1.06111	-0.788753	0.92895	0.906538	0.892358
TRINITY_DN1986_c0_g1	-0.931103	-1.00328	-0.798267	0.914545	0.9021	0.916006
TRINITY_DN542_c4_g1	-0.934881	-1.0121	-0.784209	0.920005	0.900849	0.910341
TRINITY_DN99699_c0_g1	-0.912146	-1.01945	-0.800368	0.897448	0.917776	0.916736
TRINITY_DN8641_c0_g1	-0.921062	-1.01189	-0.799388	0.906302	0.919814	0.906229
TRINITY_DN6327_c0_g1	-0.930045	-1.01022	-0.791541	0.900746	0.925671	0.905388
TRINITY_DN1461_c2_g1	-0.882269	-1.01881	-0.832342	0.913309	0.922511	0.897597
TRINITY_DN16559_c0_g1	-0.898631	-1.00648	-0.828823	0.914233	0.932732	0.886966
TRINITY_DN7196_c0_g1	-0.903164	-1.01185	-0.818031	0.939583	0.907001	0.886461
TRINITY_DN14670_c0_g1	-0.888188	-1.02685	-0.817238	0.926081	0.907342	0.89885
TRINITY_DN24_c0_g2	-0.881676	-1.00521	-0.842077	0.874559	0.830173	1.02424
TRINITY_DN6170_c1_g1	-0.884706	-1.00874	-0.835783	0.905804	0.81612	1.00731
TRINITY_DN22103_c0_g1	-0.840964	-1.04659	-0.840964	0.906057	0.84576	0.976705
TRINITY_DN7001_c1_g1	-0.851588	-1.01689	-0.864563	0.919977	0.865791	0.947269
TRINITY_DN33989_c0_g1	-0.870576	-1.01466	-0.847296	0.919176	0.853672	0.959688
TRINITY_DN3613_c0_g1	-0.841493	-0.985476	-0.900574	0.804625	0.87941	1.04351
TRINITY_DN4064_c0_g1	-0.846931	-0.978449	-0.904238	0.8336	0.860344	1.03567
TRINITY_DN3166_c0_g2	-0.798167	-1.03131	-0.899463	0.89974	0.852199	0.976998
TRINITY_DN15543_c0_g1	-0.799993	-1.04204	-0.887184	0.881723	0.884969	0.962527
TRINITY_DN429_c0_g2	-0.787298	-1.02922	-0.912151	0.87453	0.876412	0.977726
TRINITY_DN1406_c0_g1	-0.820351	-0.999341	-0.912879	0.887281	0.871785	0.973506
TRINITY_DN16679_c0_g1	-0.834911	-0.995756	-0.902493	0.902651	0.8572	0.973308
TRINITY_DN157_c2_g1	-0.836364	-0.985432	-0.909778	0.879936	0.844717	1.00692
TRINITY_DN2953_c0_g1	-0.816774	-1.00182	-0.911502	0.856245	0.867675	1.00617
TRINITY_DN973_c0_g1	-0.838035	-0.985652	-0.90802	0.851768	0.87254	1.0074
TRINITY_DN11259_c0_g1	-0.873484	-1.00426	-0.84693	0.774312	0.905619	1.04474
TRINITY_DN2657_c3_g1	-0.895255	-0.969761	-0.86034	0.768757	0.898395	1.0582
TRINITY_DN39106_c0_g1	-0.898012	-0.994537	-0.827303	0.74824	0.894835	1.07678
TRINITY_DN18769_c1_g2	-0.902794	-1.02621	-0.788966	0.75836	0.895407	1.0642
TRINITY_DN8695_c0_g1	-0.87632	-1.07478	-0.769937	0.826367	0.891076	1.0036
TRINITY_DN3646_c0_g1	-0.868543	-1.02874	-0.831597	0.830392	0.903993	0.994494
TRINITY_DN18823_c0_g1	-0.884212	-1.0265	-0.815287	0.811283	0.89212	1.0226
TRINITY_DN87073_c0_g1	-0.886595	-1.0457	-0.793023	0.825736	0.897237	1.00235
TRINITY_DN12165_c1_g1	-0.925561	-1.00209	-0.803154	0.883537	0.863451	0.983821
TRINITY_DN16694_c0_g1	-0.94565	-1.00852	-0.773087	0.874607	0.85601	0.996637
TRINITY_DN2217_c0_g1	-0.937122	-1.02007	-0.769591	0.864846	0.869192	0.992744
TRINITY_DN781_c1_g2	-0.930383	-1.00867	-0.786477	0.813537	0.889901	1.02209
TRINITY_DN24793_c1_g1	-0.936944	-1.01358	-0.773384	0.832988	0.858846	1.03208
TRINITY_DN43429_c0_g1	-0.934307	-1.01408	-0.776367	0.848792	0.848792	1.02717
TRINITY_DN2634_c0_g1	-0.929421	-1.02079	-0.775344	0.858184	0.853157	1.01422
TRINITY_DN277_c1_g1	-0.851322	-1.10574	-0.757446	0.78193	0.969868	0.962709
TRINITY_DN8310_c0_g1	-0.871839	-1.07629	-0.773236	0.807149	0.957108	0.957108
TRINITY_DN5212_c0_g1	-0.859702	-1.07277	-0.789618	0.803148	0.94629	0.972656
TRINITY_DN158_c2_g1	-0.803817	-1.09684	-0.818742	0.825617	1.00004	0.893742
TRINITY_DN8858_c0_g1	-0.812484	-1.12168	-0.777479	0.779456	1.00489	0.927294
TRINITY_DN4910_c0_g2	-0.825119	-1.1468	-0.738105	0.825439	0.974442	0.910138
TRINITY_DN2732_c0_g3	-0.798149	-1.13948	-0.776977	0.857725	0.952292	0.904593
TRINITY_DN618_c0_g1	-0.794549	-1.15968	-0.756348	0.87239	0.94414	0.894044
TRINITY_DN3235_c1_g1	-0.758295	-1.14386	-0.810789	0.851407	0.959543	0.90199
TRINITY_DN285_c4_g1	-0.774247	-1.15607	-0.781966	0.894429	0.897019	0.920832
TRINITY_DN2831_c1_g2	-0.85052	-1.12064	-0.745836	0.865733	0.898817	0.952444
TRINITY_DN18022_c0_g1	-0.818986	-1.13001	-0.767378	0.872333	0.888452	0.955591
TRINITY_DN4394_c0_g2	-0.832025	-1.15692	-0.718249	0.893973	0.834718	0.978498
TRINITY_DN5482_c1_g1	-0.827931	-1.16578	-0.710556	0.863423	0.847111	0.993732
TRINITY_DN86913_c0_g1	-0.800721	-1.15421	-0.753739	0.856548	0.856548	0.995576
TRINITY_DN10955_c0_g1	-0.798368	-1.16023	-0.750078	0.897308	0.841812	0.969558
TRINITY_DN1636_c1_g1	-0.820155	-1.12208	-0.774374	0.895539	0.84545	0.975624
TRINITY_DN5322_c0_g1	-0.82382	-1.13467	-0.755142	0.898809	0.840488	0.974335
TRINITY_DN1821_c0_g1	-0.816669	-1.06829	-0.842067	0.878748	0.889062	0.959218
TRINITY_DN2131_c0_g1	-0.826031	-1.07126	-0.828988	0.876384	0.881622	0.968271
TRINITY_DN422_c0_g1	-0.788846	-1.09429	-0.837711	0.842235	0.891632	0.986979
TRINITY_DN1439_c1_g2	-0.82422	-1.07034	-0.829533	0.837166	0.889565	0.997363
TRINITY_DN25194_c0_g2	-0.830841	-1.10359	-0.785271	0.858537	0.875408	0.985758
TRINITY_DN1759_c0_g1	-0.808841	-1.10085	-0.810534	0.873835	0.856919	0.989468
TRINITY_DN16187_c0_g1	-0.802272	-1.11613	-0.79743	0.853404	0.853404	1.00902
TRINITY_DN12440_c0_g1	-0.818277	-1.05955	-0.846665	0.867645	0.844253	1.0126
TRINITY_DN16860_c1_g1	-0.789267	-1.09314	-0.834799	0.840456	0.844208	1.03255
TRINITY_DN3660_c0_g1	-0.817087	-1.07318	-0.833417	0.813938	0.958099	0.951644
TRINITY_DN14462_c0_g1	-0.791304	-1.0516	-0.8851	0.862797	0.914465	0.950741
TRINITY_DN10055_c0_g1	-0.798687	-1.05571	-0.873887	0.86689	0.933064	0.928329
TRINITY_DN4702_c1_g1	-0.797643	-1.05347	-0.876981	0.857449	0.936115	0.934528
TRINITY_DN3253_c0_g2	-0.828397	-1.03788	-0.864083	0.856041	0.953925	0.920399
TRINITY_DN195_c1_g1	-0.827053	-1.04581	-0.85767	0.87968	0.925577	0.925277
TRINITY_DN13364_c1_g1	-0.821496	-1.05123	-0.857119	0.881597	0.933137	0.915116
TRINITY_DN1246_c2_g2	-0.86752	-1.00608	-0.85931	0.859266	0.976729	0.896917
TRINITY_DN3758_c0_g1	-0.858745	-0.992494	-0.883332	0.873351	0.965408	0.895812
TRINITY_DN33651_c0_g1	-0.826283	-1.02737	-0.876365	0.84954	0.98453	0.895951
TRINITY_DN6121_c0_g2	-0.83237	-0.999863	-0.900061	0.84418	0.977203	0.91091
TRINITY_DN3378_c0_g2	-0.887705	-0.979105	-0.865247	0.809939	0.98761	0.934508
TRINITY_DN1258_c2_g1	-0.878427	-0.999796	-0.853362	0.824916	0.987756	0.918913
TRINITY_DN3816_c0_g1	-0.868511	-1.00553	-0.859076	0.845502	0.953093	0.934521
TRINITY_DN774_c0_g1	-0.882498	-0.983249	-0.869927	0.869083	0.944689	0.921902
TRINITY_DN1634_c0_g2	-0.878862	-0.983098	-0.873131	0.853009	0.937441	0.94464
TRINITY_DN804_c0_g1	-0.870582	-0.980685	-0.883812	0.850789	0.949324	0.934967
TRINITY_DN743_c0_g1	-0.874183	-0.985023	-0.875881	0.857995	0.953894	0.923199
TRINITY_DN4054_c0_g2	-0.84677	-0.975189	-0.910369	0.812553	0.949721	0.970054
TRINITY_DN7589_c0_g1	-0.853467	-0.991657	-0.886678	0.813504	0.971157	0.947142
TRINITY_DN1305_c0_g1	-0.832852	-1.02295	-0.874809	0.831848	0.953165	0.945596
TRINITY_DN49764_c0_g1	-0.828238	-1.03703	-0.861704	0.803848	0.942984	0.980138
TRINITY_DN7570_c0_g2	-0.83561	-1.01575	-0.877863	0.81231	0.924928	0.991983
TRINITY_DN69803_c0_g1	-0.873209	-0.99314	-0.858846	0.749733	0.976802	0.998659
TRINITY_DN18055_c0_g1	-0.899696	-0.978133	-0.85394	0.812577	0.923138	0.996054
TRINITY_DN7044_c0_g1	-0.881172	-1.01342	-0.833751	0.794641	0.954155	0.979546
TRINITY_DN3990_c1_g1	-0.850781	-0.949994	-0.933083	0.826885	0.976169	0.930803
TRINITY_DN17682_c0_g1	-0.838893	-0.947423	-0.947423	0.835831	0.975384	0.922523
TRINITY_DN8906_c0_g1	-0.838476	-0.947862	-0.947862	0.842377	0.967979	0.923845
TRINITY_DN780_c2_g2	-0.862539	-0.935298	-0.935298	0.822388	1.00363	0.907117
TRINITY_DN30043_c0_g1	-0.845113	-0.930479	-0.957505	0.832333	0.994813	0.905951
TRINITY_DN6880_c0_g1	-0.855363	-0.918368	-0.95858	0.802625	0.968642	0.961043
TRINITY_DN1769_c0_g1	-0.876254	-0.920345	-0.935395	0.794374	1.00013	0.937493
TRINITY_DN84899_c0_g1	-0.879458	-0.935144	-0.918969	0.812202	0.992757	0.928611
TRINITY_DN7547_c0_g1	-0.893735	-0.970957	-0.869208	0.823564	0.956986	0.95335
TRINITY_DN7145_c0_g5	-0.896388	-0.95548	-0.882258	0.817543	0.949766	0.966817
TRINITY_DN38728_c0_g1	-0.884065	-0.959401	-0.891562	0.839421	0.917754	0.977853
TRINITY_DN5764_c0_g1	-0.868146	-0.972831	-0.89297	0.827315	0.938246	0.968386
TRINITY_DN1086_c1_g1	-0.868546	-0.945954	-0.921053	0.841107	0.930842	0.963604
TRINITY_DN6567_c0_g1	-0.878349	-0.928416	-0.928416	0.827619	0.94279	0.964771
TRINITY_DN2290_c0_g1	-0.85467	-0.965161	-0.915104	0.842478	0.954069	0.938388
TRINITY_DN704_c0_g2	-0.874395	-0.949333	-0.912786	0.8564	0.949786	0.930327
TRINITY_DN16502_c0_g1	-0.886075	-0.944068	-0.906709	0.856313	0.940979	0.93956
TRINITY_DN7467_c0_g1	-0.912195	-0.912195	-0.912195	0.855331	0.904871	0.976382
TRINITY_DN1892_c0_g1	-0.91438	-0.907366	-0.91438	0.843188	0.915397	0.977542
TRINITY_DN2831_c1_g1	-0.912232	-0.912232	-0.912232	0.851102	0.916467	0.969128
TRINITY_DN13946_c1_g1	-0.912156	-0.912156	-0.912156	0.846218	0.919517	0.970732
TRINITY_DN94726_c0_g1	-0.897674	-0.919498	-0.919498	0.850265	0.920697	0.965709
TRINITY_DN4279_c0_g3	-0.912448	-0.912448	-0.912448	0.861981	0.917521	0.957841
TRINITY_DN1188_c5_g1	-0.885211	-0.925071	-0.925071	0.838039	0.912072	0.985242
TRINITY_DN3941_c1_g1	-0.911841	-0.911841	-0.911841	0.837915	0.909559	0.988049
TRINITY_DN13628_c1_g1	-0.911678	-0.911678	-0.911678	0.828295	0.917075	0.989663
TRINITY_DN1049_c0_g1	-0.911828	-0.911828	-0.911828	0.832415	0.920257	0.982812
TRINITY_DN50286_c1_g1	-0.874322	-0.953566	-0.907671	0.859245	0.894397	0.981916
TRINITY_DN3896_c1_g1	-0.884838	-0.953702	-0.896843	0.855482	0.89344	0.98646
TRINITY_DN60_c2_g5	-0.891863	-0.94192	-0.9027	0.867954	0.892671	0.975857
TRINITY_DN1075_c3_g1	-0.886348	-0.946964	-0.903796	0.882115	0.894537	0.960456
TRINITY_DN3427_c0_g1	-0.882732	-0.943358	-0.910532	0.858329	0.916001	0.962292
TRINITY_DN4110_c0_g1	-0.890676	-0.95318	-0.892572	0.859898	0.912272	0.964258
TRINITY_DN542_c5_g1	-0.904344	-0.952606	-0.879038	0.845813	0.934618	0.955555
TRINITY_DN1594_c0_g1	-0.91156	-0.942603	-0.881689	0.848368	0.910896	0.976587
TRINITY_DN4269_c0_g2	-0.914129	-0.928621	-0.894245	0.859541	0.914949	0.962504
TRINITY_DN3812_c0_g1	-0.898473	-0.96118	-0.876664	0.960465	0.910513	0.865339
TRINITY_DN2026_c1_g1	-0.866184	-0.991902	-0.877222	0.945613	0.912852	0.876842
TRINITY_DN141_c2_g1	-0.892562	-0.988295	-0.854185	0.942216	0.928777	0.864049
TRINITY_DN11475_c0_g1	-0.936445	-0.977482	-0.82098	0.902893	0.926981	0.905032
TRINITY_DN225_c0_g3	-0.928092	-0.967414	-0.840732	0.905154	0.925296	0.905787
TRINITY_DN213_c0_g1	-0.897201	-0.996608	-0.841306	0.898521	0.926264	0.910331
TRINITY_DN685_c0_g1	-0.904822	-0.978942	-0.852502	0.893948	0.920895	0.921423
TRINITY_DN2677_c2_g1	-0.909084	-0.98475	-0.841683	0.886346	0.930719	0.918453
TRINITY_DN340_c0_g1	-0.871093	-0.97691	-0.888446	0.890812	0.942494	0.903142
TRINITY_DN700_c1_g1	-0.876241	-0.979747	-0.880292	0.887494	0.943502	0.905285
TRINITY_DN5362_c0_g1	-0.88536	-0.968375	-0.88334	0.888458	0.929254	0.919362
TRINITY_DN1518_c0_g1	-0.88489	-0.976385	-0.875591	0.904728	0.922592	0.909545
TRINITY_DN1401_c1_g1	-0.883743	-0.955809	-0.897812	0.883416	0.940677	0.913272
TRINITY_DN1787_c0_g2	-0.890275	-0.957021	-0.890275	0.895502	0.935146	0.906923
TRINITY_DN2512_c0_g1	-0.886795	-0.972535	-0.87666	0.875075	0.96193	0.898985
TRINITY_DN1311_c0_g1	-0.890616	-0.96338	-0.882555	0.885566	0.960838	0.890147
TRINITY_DN1770_c0_g1	-0.896051	-0.962135	-0.878394	0.888012	0.960674	0.887894
TRINITY_DN1335_c2_g1	-0.902364	-0.961271	-0.872635	0.894783	0.965652	0.875835
TRINITY_DN2116_c0_g1	-0.890664	-0.95566	-0.890948	0.9118	0.945057	0.880416
TRINITY_DN9879_c0_g2	-0.904641	-0.95816	-0.873982	0.916357	0.949079	0.871348
TRINITY_DN987_c0_g1	-0.90799	-0.974641	-0.853751	0.911137	0.932745	0.892499
TRINITY_DN60_c1_g2	-0.901657	-0.978627	-0.856127	0.906768	0.92756	0.902083
TRINITY_DN1189_c5_g3	-0.904251	-0.97824	-0.853938	0.912563	0.920663	0.903204
TRINITY_DN19204_c0_g1	-0.877314	-0.987544	-0.871192	0.913005	0.931193	0.891852
TRINITY_DN312_c0_g1	-0.890901	-0.983648	-0.861458	0.909586	0.939375	0.887045
TRINITY_DN2172_c0_g1	-0.904049	-0.936872	-0.897348	0.92139	0.91964	0.897238
TRINITY_DN4313_c0_g1	-0.902655	-0.942955	-0.892362	0.932374	0.915552	0.890046
TRINITY_DN1903_c0_g1	-0.890438	-0.952593	-0.894863	0.919096	0.918177	0.900621
TRINITY_DN30733_c2_g1	-0.895531	-0.94463	-0.897993	0.922416	0.907596	0.908143
TRINITY_DN557_c0_g1	-0.884886	-0.965396	-0.886908	0.929552	0.920217	0.887421
TRINITY_DN4796_c1_g1	-0.880377	-0.970358	-0.886401	0.919172	0.920422	0.897542
TRINITY_DN402_c0_g1	-0.911393	-0.946745	-0.879824	0.920948	0.912448	0.904566
TRINITY_DN47_c0_g1	-0.901768	-0.959489	-0.876152	0.928832	0.917437	0.89114
TRINITY_DN1007_c0_g1	-0.90712	-0.963538	-0.86648	0.932356	0.906744	0.898037
TRINITY_DN865_c2_g1	-0.92654	-0.951627	-0.85897	0.891147	0.930691	0.915299
TRINITY_DN4765_c0_g1	-0.906941	-0.963301	-0.866801	0.889201	0.934568	0.913274
TRINITY_DN2563_c0_g1	-0.915783	-0.961459	-0.859724	0.889081	0.925826	0.922059
[truncated: 22,313 more rows]
